# Supplementary material for: Multiple genome alignment for identifying the core structure among moderately related microbial genomes
Source: BMC Genomics. 2008 Oct 31;9:515. doi: 10.1186/1471-2164-9-515 (PMC2615449; doi:10.1186/1471-2164-9-515)
Supplement: Additional file 3 — Detailed lists of the structural core gene sets. [file 1471-2164-9-515-S3.xls]

## Sheet: legend
Table S1 Lists of structural core gene sets identified in Bacillaceae (Sheet 2) and Enterobacteriacae (Sheet 3) families. Each column indicates the following information:
Column	Content	Comments
1	Cluster ID	Cluster IDs assigned by DomClust. When an original cluster is split into multiple clusters, a subcluster ID is added to the original ID with an underscore as a separator.
2	Gene name	Taken from the reference genomes (B. subtilis or E.coli).
3	Direction	Same as that in Figure S2
4	Type	CC, core to core; CO, core to non-core ortholog; CN, core to none
5-13	Members in each genome	A number in parentheses is a domain number.

## Sheet: Bacillaceae
clusterID	gene	dir	type	B.sub (bsu)	B.lic (bli)	B.hal (bha)	B.cla (bcl)	B.cer (bce)	B.ant (ban)	O.ihe (oih)	G.kau (gka)	S.aur (sau)
386	ypmQ	-1	CO	BSU21750	BL03304	BH2904 BH3335	ABC0226 ABC3401	BC2202	BA2249	OB1397	GK1770
2430	degVA	-1	CN		BL03303		ABC4017	BC2200	BA2246		GK1771	SA1258
2276	ypmP	-1	CN	BSU21760	BL05223	BH3959		BC2199	BA2245		GK1772
709	dfrA	-1	CC	BSU21810	BL03300	BH3450	ABC2954	BC2192	BA2237	OB1739	GK1775	SA1259
395	thyB	-1	CC	BSU21820	BL02642	BH3451	ABC2955	BC2191	BA2236	OB1740	GK1776	SA1260
1375	ypjP	-1	CN	BSU21840	BL03298	BH1730	ABC2033	BC2186	BA2230	OB3160	GK1778
1497	yphP	-1	CN	BSU21860	BL05224	BH1716	ABC2045	BC2157	BA2173		GK1781	SA1261
992	ypgR	-1	CN	BSU21880	BL01367	BH1718	ABC2042	BC2155	BA2171	OB0505	GK1784	SA1262
1026	ypbR	-1	CO	BSU22030	BL00674	BH1700	ABC2056	BC1572	BA1595	OB1700	GK1553	SA1274
2149	ypwA	-1	CO	BSU22080	BL00681	BH2149	ABC1995	BC1566	BA1587		GK1545
2156	ypvA	-1	CN	BSU22150	BL05232	BH1792		BC1565	BA1586	OB3114	GK1544
1107	ypsC	-1	CC	BSU22170	BL05234	BH1771	ABC2011	BC1563	BA1584	OB1749	GK1543	SA1277
531	ypsB	-1	CN	BSU22180	BL05235	BH1769	ABC2015	BC1562	BA1583	OB1750	GK1541	SA1279
488	yppE	-1	CN	BSU22270	BL02739	BH1707	ABC2051	BC1557	BA1578	OB1752	GK2165	SA1281
2013	yppC	-1	CN	BSU22300	BL02741	BH1704	ABC2053	BC1555	BA1574	OB1754
836	recU	1	CN	BSU22310	BL02731	BH1703	ABC2054	BC1554	BA1573	OB1755	GK2167	SA1282
320	ponA	1	CC	BSU22320	BL02732	BH1702	ABC2055	BC1550	BA1572	OB1756	GK2168	SA1283
2163	ypoC	-1	CN	BSU22330	BL02742	BH1699		BC1549	BA1571			SA1284
977	nth	-1	CC	BSU22340	BL02743	BH1698	ABC2057	BC1548	BA1570	OB1757	GK2169	SA1285
727	dnaD	-1	CN	BSU22350	BL02744	BH1697	ABC2058	BC1547	BA1569	OB1758	GK2170	SA1286
964	asnS	-1	CC	BSU22360	BL02745	BH1696	ABC2059	BC4559	BA4802	OB1759	GK2171	SA1287
2130	aspB	-1	CO	BSU22370	BL02746	BH1695		BC1546	BA1568	OB1760	GK2172
1342	ypmB	-1	CN	BSU22380	BL02747	BH1694	ABC2060	BC1545	BA1567	OB1761	GK2173
1854	ypmA	-1	CN	BSU22390	BL02748	BH1693	ABC2061	BC1544	BA1566		GK2174
1693	dinG	-1	CC	BSU22400	BL02749	BH1691	ABC2063		BA1565	OB1762	GK2176	SA1288
707	panD	-1	CC	BSU22410	BL02750	BH1689	ABC2065	BC1542	BA1564	OB1763	GK2177	SA2390
929	panC	-1	CC	BSU22420	BL02751	BH1688	ABC2066	BC1541	BA1563	OB3275	GK2178	SA2391
907	panB	-1	CC	BSU22430	BL02752	BH1687	ABC2067	BC1540	BA1562	OB3274	GK2179	SA2392
776	birA	-1	CC	BSU22440	BL02753	BH1685	ABC2068	BC1537	BA1560	OB1764	GK2180	SA1289
798	cca	-1	CC	BSU22450	BL02754	BH1684	ABC2069	BC1536	BA1559	OB1765	GK2181	SA1290
1106	ypjH	-1	CC	BSU22460	BL02755	BH1683	ABC2070	BC1535	BA1558	OB1766	GK2182	SA1291
2025	ypjG	-1	CO	BSU22470	BL02756	BH1682	ABC2071	BC1534	BA1557		GK2183
1547	mgsA	-1	CC	BSU22480	BL02757	BH1681	ABC1917	BC1533	BA1556	OB1767	GK2184
534	dapB	-1	CC	BSU22490	BL02758	BH1680	ABC1916	BC1532	BA1555	OB1768	GK2185	SA1228
679	ypjD	-1	CN	BSU22500	BL02759	BH1679	ABC1915	BC1531	BA1554	OB1769	GK2186	SA1292
29_1	ypjC	1	CN	BSU22510	BL02931	BH1678	ABC1914	BC1530	BA1553	OB1770	GK2187
407	yugP	-1	CN	BSU31310	BL02588	BH1677	ABC1912	BC1528	BA1551	OB1771	GK0563	SA1293
1978	ypjB	-1	CN	BSU22520	BL02930	BH1676	ABC1911	BC1527	BA1550		GK2188
713	ypjA	-1	CN	BSU22530	BL02929	BH1675	ABC1910	BC1525	BA1548	OB1773	GK2189	SA1294
1653	qcrC	-1	CN	BSU22540	BL05237	BH1674	ABC1909	BC1524	BA1546	OB1774	GK2190
1692	qcrB	-1	CO	BSU22550	BL02760	BH1673	ABC1908	BC1523	BA1545	OB1775	GK2191
1545	qcrA	-1	CO	BSU22560	BL02762	BH1672	ABC1907	BC1522	BA1544	OB1776	GK2192
1906	ypiF	-1	CN	BSU22570		BH1671	ABC1906	BC1521	BA1543	OB1777	GK2193
197	ypiB	-1	CN	BSU22580	BL02764	BH1670	ABC1905	BC1520	BA1542	OB1778	GK2194	SA1295
812	ypiA	-1	CC	BSU22590	BL02765	BH1669	ABC1904	BC1519	BA1541	OB1779	GK2195	SA1296
1032	aroE	-1	CC	BSU22600	BL02766	BH1667	ABC1903	BC2938	BA2953	OB1780	GK2196	SA1297
986	tyrA	-1	CC	BSU22610	BL02768	BH1666	ABC1902	BC2939	BA2954	OB1781	GK2197	SA1197
310	hisC	-1	CC	BSU22620	BL02769	BH1665	ABC1901	BC1518	BA1539	OB1782	GK2198	SA0679
763	trpA	-1	CC	BSU22630	BL02770	BH1664	ABC1900	BC1238	BA1254	OB0521	GK2199	SA1205
1143	trpB	-1	CC	BSU22640	BL02771	BH1663	ABC1899	BC1237	BA1253	OB0522	GK2200	SA1204
551	trpF	-1	CC	BSU22650	BL02772	BH1662	ABC1898	BC1236	BA1252	OB0523	GK2201	SA1203
735	trpC	-1	CC	BSU22660	BL02773	BH1661	ABC1897	BC1235	BA1251	OB0524	GK2202	SA1202
784	trpD	-1	CC	BSU22670	BL02774	BH1660	ABC1896	BC1234	BA1250	OB0525	GK2203	SA1201
78_2	trpE	-1	CN	BSU22680	BL02775	BH1659	ABC1895	BC1232	BA1248	OB0527	GK2204	SA1199
2337	aroH	-1	CN	BSU22690	BL02776	BH1658	ABC1894			OB1783	GK2205
856	aroB	-1	CC	BSU22700	BL02777	BH1657	ABC1893	BC1517	BA1538	OB1784	GK2206	SA1298
324	aroF	-1	CC	BSU22710	BL02779	BH1656	ABC1892	BC1516	BA1537	OB1785	GK2207	SA1299
1619	cheR	-1	CC	BSU22720	BL02780	BH1655	ABC1891	BC1632	BA1665	OB1786	GK2208
804	ndk	-1	CC	BSU22730	BL02781	BH1654	ABC1890	BC1515	BA1536	OB1787	GK2209	SA1301
945	hepT	-1	CC	BSU22740	BL02782	BH1653	ABC1889	BC1514	BA1535	OB1788	GK2210	SA1302
1011	menH	-1	CC	BSU22750	BL02783	BH1649	ABC1886	BC1513	BA1534	OB1789	GK2211	SA1303
477	hepS	-1	CN	BSU22760	BL02784	BH1648	ABC1885	BC1512	BA1533	OB1790	GK2212	SA1304
2303	mtrB	-1	CN	BSU22770	BL02785	BH1647	ABC1884			OB1791	GK2213
2058	folE	-1	CC	BSU22780	BL02786	BH1646	ABC1883	BC1511	BA1532		GK2214
659	hbs	-1	CC	BSU22790	BL02787	BH1309	ABC1628	BC1510	BA1531	OB1792	GK2215	SA1305
1763	spoIVA	-1	CN	BSU22800	BL02788	BH1645	ABC1882	BC1509	BA1530	OB1793	GK2217
1574	yphF	-1	CN	BSU22810	BL02789	BH1644	ABC1881	BC1508	BA1529	OB1794	GK2218
1815	yphE	-1	CN	BSU22820	BL02790	BH1643	ABC1880	BC1507	BA1528		GK2219
1393	yjcC	-1	CN	BSU11810	BL02675	BH1641	ABC1879	BC1506	BA1527	OB1795	GK0862
1025	gpsA	-1	CC	BSU22830	BL02791	BH1640	ABC1878	BC1505	BA1526	OB1796	GK2220	SA1306
1207	yphC	-1	CC	BSU22840	BL02792	BH1638	ABC1876	BC1504	BA1525	OB1797	GK2221	SA1307
2690	BL02793	-1	CN		BL02793			BC1503	BA1524	OB1798	GK2222
1986	seaA	-1	CN	BSU22850	BL02794	BH1976		BC1502	BA1523	OB1799	GK2223
1886	yphA	-1	CN	BSU22860	BL02795	BH1637	ABC1875	BC1501	BA1522		GK2224
1049	ypfD	-1	CC	BSU22880	BL02218	BH1636	ABC1874	BC1498	BA1519	OB1800	GK2225	SA1308
553	yhdO	-1	CC	BSU09540	BL02884	BH1635	ABC1873	BC0228	BA0213	OB1801	GK2226	SA1548
789	cmk	-1	CC	BSU22890	BL02219	BH1634	ABC1872	BC1497	BA1518	OB1802	GK2227	SA1309
2716	ypfA	-1	CN	BSU22910	BL01395	BH1633				OB1803	GK2229
1702	ypeB	-1	CN	BSU22920	BL02221	BH1632	ABC1871	BC2752	BA2747	OB1805	GK2230
13	sleB	-1	CN	BSU22930	BL02222	BH1631	ABC1870	BC2753	BA2748	OB1806	GK2231	SA0423(1) SA0620(1)
1811	ypdC	-1	CN	BSU22940	BL02223	BH1625	ABC1865			OB1807	GK2232	SA0228
698	yccC	-1	CC	BSU02690	BL02224	BH1624	ABC1864	BC1496	BA1516	OB1808	GK2233	SA1310
1080	ypdA	-1	CN	BSU22950	BL02225	BH1623	ABC1863	BC1495	BA1515	OB1809	GK2234	SA1311
181	gudB	-1	CC	BSU22960	BL02226	BH1622	ABC1862	BC1491	BA1511	OB1810	GK2235	SA0819
1556	ypbH	-1	CN	BSU22970	BL02227	BH1620	ABC1858	BC1490	BA1510	OB1811	GK2236
2801	ypbG	-1	CN	BSU22980	BL02228	BH1618	ABC1856	BC1488
2696	ypbF	-1	CN	BSU22990	BL02229	BH1610	ABC1849				GK2240
2209	ypbE	-1	CN	BSU23000	BL02230			BC1487	BA1507		GK2241	SA1312(2)
1487	ypbD	-1	CO	BSU23010	BL02231	BH1608	ABC1847	BC1486	BA1506	OB1813	GK2242
1620	recQ	-1	CN	BSU23020		BH1607	ABC1846	BC1485	BA1505	OB1814	GK2243	SA1313
512	ypbB	-1	CN	BSU23030	BL02233	BH1606	ABC1845	BC1484	BA1504	OB1815	GK2244	SA1314
624	fer	1	CN	BSU23040	BL05239	BH1605	ABC1844	BC1483	BA1503		GK2245	SA1315
2109	serA	1	CC	BSU23070	BL00647	BH1602	ABC1843			OB2626	GK2247	SA1545
2665	yomI	-1	CC	BSU21350(6)	BL00648	BH1600		BC1480	BA1500
1461	yvqK	-1	CN	BSU33150	BL00723	BH1595	ABC1839	BC1479	BA1499	OB0904	GK2257
2861	yvrA	-1	CN	BSU33160	BL00718	BH1587	ABC1838				GK2264
2940	yvrB	-1	CC	BSU33170	BL00716	BH1586	ABC1837				GK2265
2396	yvrC	-1	CC	BSU33180	BL00715	BH1585	ABC2981				GK2266	SA0566
1039	resE	-1	CC	BSU23110	BL00657	BH1581	ABC1836	BC1478	BA1498	OB1818	GK2278	SA1322
1024	resD	-1	CC	BSU23120	BL00658	BH1580	ABC1835	BC1477	BA1497	OB1819	GK2279	SA1323
1710	resC	-1	CC	BSU23130	BL00659	BH1579	ABC1834	BC1476	BA1496	OB1820	GK2280
1646	resB	-1	CN	BSU23140	BL00660	BH1578	ABC1833	BC1474 BC1475	BA1495	OB1821	GK2281
1524	resA	-1	CC	BSU23150	BL00661	BH1577	ABC1832	BC1473	BA1494	OB1822	GK2282
1626	rluB	-1	CC	BSU23160	BL00662	BH1576	ABC1831	BC1472		OB1823	GK2283	SA1324
1583	spmB	-1	CO	BSU23170	BL05242	BH1575	ABC1830	BC1471	BA1492	OB1824	GK2284
1598	spmA	-1	CN	BSU23180	BL01880	BH1574	ABC1829	BC1470	BA1491	OB1825	GK2285
1651	dacB	-1	CO	BSU23190	BL01881	BH1573	ABC1828	BC1469	BA1490	OB1826	GK2286
2077	sodF	-1	CN	BSU19330	BL00582	BH1563	ABC1819	BC1468	BA1489		GK2288
617	ypuH	-1	CN	BSU23210	BL01885	BH1561	ABC1816	BC4057	BA4276	OB1827	GK2290	SA1325
807	scpA	-1	CN	BSU23220	BL01886	BH1560	ABC1815	BC4058	BA4278	OB1828	GK2291	SA1326
1399	ypuF	1	CN	BSU23230	BL01879	BH1559	ABC1814	BC4059	BA4280		GK2292	SA1327
1925	ribT	-1	CN	BSU23240	BL01887	BH1558		BC4060	BA4281	OB1830	GK2293
800	ribH	-1	CC	BSU23250	BL01888	BH1557	ABC1813	BC4112	BA4334	OB3213	GK2294	SA1586
390	ribA	-1	CC	BSU23260	BL01889	BH1556	ABC1812	BC4111	BA4333	OB3214	GK2295	SA1587
729	ribE	-1	CC	BSU23270	BL01890	BH1555	ABC1811	BC4110	BA4332	OB3215	GK2296	SA1588
420	ribD	-1	CC	BSU23280	BL01891	BH1554	ABC3987	BC4109	BA4331	OB0423	GK2297	SA1589
274	ppiB	-1	CC	BSU23360	BL05245	BH1545	ABC1802	BC4061	BA4283	OB1832	GK2298	SA0815
1088	lysA	-1	CC	BSU23380	BL03275	BH1544	ABC1801	BC1419	BA1438	OB1833	GK2300	SA1232
1741	spoVAF	-1	CN	BSU23390	BL00785	BH1543	ABC1800	BC4064	BA4286	OB1834	GK2301
2421	spoVAE	-1	CN	BSU23400(2)	BL00784	BH1542	ABC1799	BC4065			GK2302
391	spoVAE	-1	CN	BSU23400(1)	BL00783	BH1541	ABC1827	BC4066	BA5377	OB1379	GK0855
2089	spoVAD	-1	CN	BSU23410	BL00782	BH1540	ABC1797	BC4067	BA4288		GK2304
2830	spoVAC	-1	CN	BSU23420	BL00781	BH1539		BC4068	BA4289
2358	spoVAB	-1	CN	BSU23430	BL00780			BC4069	BA4290	OB1835	GK2306
2399	spoVAA	-1	CN	BSU23440	BL00779			BC4070	BA4291	OB1836	GK2307
1677	sigF	-1	CN	BSU23450	BL00778	BH1538	ABC1795	BC4072	BA4294	OB1839	GK2308
1554	spoIIAB	-1	CN	BSU23460	BL00777	BH1537	ABC1794	BC4073	BA4295	OB1840	GK2309
1496	spoIIAA	-1	CC	BSU23470	BL00776	BH1536	ABC1793	BC4074	BA4296	OB1841	GK2310
21_1	dacF	-1	CN	BSU23480	BL00775	BH1535	ABC1792	BC4075	BA4297	OB1842	GK2311
322	pdp	-1	CC	BSU39400	BL00227	BH1533	ABC1784	BC4085	BA4307	OB1844	GK2312	SA1938
962	punA	-1	CO	BSU23490	BL00774	BH1531 BH1532	ABC3722	BC4086	BA4308	OB1845	GK2313
1150	drm	-1	CC	BSU23500	BL00772	BH1530	ABC1783	BC4087	BA4309	OB1846	GK2314	SA0134
1020	xerD	-1	CC	BSU23510	BL00771	BH1529	ABC1782	BC4089	BA4311	OB1847	GK2315	SA1328
1829	BL05248	-1	CN		BL05248	BH1528	ABC1781	BC4090	BA4312	OB1848	GK2316
871	fur	-1	CC	BSU23520	BL05249	BH1527	ABC1780	BC4091	BA4313	OB1849	GK2317	SA1329
1563	spoIIM	-1	CN	BSU23530	BL05250	BH1526	ABC1779	BC4092	BA4314	OB1850	GK2318
3410	yqxK	-1	CN	BSU23600	BL02914	BH1525					GK2319
744	nudF	-1	CC	BSU23610	BL05253	BH1524	ABC1778	BC4094	BA4316	OB1851	GK2320	SA1330
905	yqkF	1	CN	BSU23620	BL02917	BH1011	ABC2606	BC4096	BA4318	OB1852	GK2321	SA1331
2753	yqkC	-1	CN	BSU23650	BL02912			BC4107	BA4329		GK2325
3175	BL05254	1	CN		BL05254			BC4108	BA4330		GK2327
2596	yqzH	1	CN	BSU23720	BL00793			BC4131	BA4356		GK2328
1932	yqjQ	-1	CC	BSU23780	BL00809	BH1506			BA4357	OB1854	GK2329	SA1333
1395	yqjP	-1	CN	BSU23790	BL00810	BH0882		BC4133		OB1055 OB2665	GK2330
287	proI	1	CC	BSU23800	BL00796	BH1503	ABC1765	BC4134	BA4359	OB0013	GK2331	SA1334
1627	yqjM	1	CC	BSU23820	BL00797	BH1481	ABC2441	BC2023	BA2038	OB0028	GK2332
920	yqjK	-1	CO	BSU23840	BL05258	BH1713	ABC2047	BC4138	BA4364	OB1856	GK2333	SA1335
295	yqjH	-1	CC	BSU23870	BL01384	BH1472	ABC2169 ABC3826(2)	BC4142	BA4366	OB1858		SA1711
1052	yqjE	-1	CO	BSU23910	BL01385	BH1469	ABC1753	BC4143	BA4368	OB1859	GK2347	SA1343
2543	yqjD	-1	CN	BSU23920	BL01386	BH2957	ABC2572			OB1860	GK2349
1874	yqjC	-1	CN	BSU23930		BH1468	ABC1752	BC1837	BA1910	OB1861	GK2350
2380	yqjB	-1	CC	BSU23940		BH1465	ABC1751	BC4146	BA4372		GK2352
888	yqjA	-1	CN	BSU23950	BL05261	BH1464	ABC1750	BC4147	BA4373	OB1862	GK2353	SA1344
982	yqiZ	-1	CC	BSU23960	BL01510	BH1463	ABC0028	BC4148	BA4374	OB1006	GK3455	SA1674
801	yqiW	-1	CN	BSU23990	BL01507	BH2759	ABC2448	BC4151	BA4378	OB1863	GK2368	SA1345
1096	bkdB	-1	CN	BSU24030	BL01506	BH2761	ABC2449	BC4157	BA4382	OB1864	GK2376	SA1346
1124	bkdAB	-1	CO	BSU24040	BL01505	BH2762	ABC2450	BC4158	BA4383	OB1865	GK2377	SA1347
1013	bkdAA	-1	CO	BSU24050	BL01504	BH2763	ABC2451	BC4159	BA4384	OB1866	GK2378	SA1348
1115	lpdV	-1	CN	BSU24060	BL01503	BH2764	ABC2452	BC4160	BA4385	OB1867	GK2379	SA1349
2502	buk	-1	CN	BSU24070	BL01502			BC4161	BA4386	OB1868	GK2380
1738	bcd	-1	CN	BSU24080	BL01501	BH2765	ABC2453	BC4162	BA4387	OB1869	GK2381
2922	ptb	-1	CN	BSU24090	BL01500			BC4163	BA4388		GK2382
1747	bkdR	-1	CN	BSU24100	BL01498	BH2766	ABC2454	BC4165	BA4389	OB1870	GK2383
1383	yqzF	1	CN	BSU24110	BL05262	BH2767	ABC2455	BC4166	BA4390	OB3525	GK2384
383	yqiK	-1	CO	BSU24180	BL05263	BH1080	ABC1494	BC4167	BA4391	OB1855	GK2385
1680	spo0A	-1	CC	BSU24220	BL01518	BH2773	ABC2457	BC4170	BA4394	OB1872	GK2387
1694	spoIVB	-1	CN	BSU24230	BL01519	BH2775	ABC2458	BC4172	BA4396	OB1873	GK2388
1714	recN	-1	CC	BSU24240	BL01520	BH2776	ABC2459		BA4397	OB1874	GK2389	SA1350
794	ahrC	-1	CC	BSU24250	BL01521	BH2777	ABC2460	BC4174	BA4398	OB1875	GK2390	SA1351
1655	yqxC	-1	CN	BSU24260	BL01522	BH2778	ABC2461	BC4175	BA4399	OB1876	GK2391
2159	dxs	-1	CC	BSU24270	BL01523	BH2779	ABC2462	BC4176	BA4400		GK2392
884	yqiD	-1	CC	BSU24280	BL01524	BH2781	ABC2463	BC4177	BA4402	OB1877	GK2393	SA1352
514	yqiC	-1	CC	BSU24290	BL01525	BH2782	ABC2464	BC4178	BA4403	OB1878	GK2394	SA1353
1053	yqiB	-1	CC	BSU24300	BL01526	BH2783	ABC2465	BC4179	BA4404	OB1879	GK2395	SA1354
882	folD	-1	CC	BSU24310	BL01527	BH2784	ABC3388	BC4180	BA4405	OB1880	GK2396	SA0915
583	nusB	-1	CC	BSU24320	BL01528	BH2785	ABC2466	BC4181	BA4406	OB1881	GK2397	SA1355
588	yqhY	-1	CN	BSU24330	BL01529	BH2786	ABC2467	BC4182	BA4407	OB1884	GK2398	SA1356
1198	accC	-1	CC	BSU24340	BL01530	BH2787	ABC2468	BC4183	BA4408	OB1885	GK2399	SA1357
661	accB	-1	CC	BSU24350	BL01531	BH2788	ABC2469	BC4184	BA4409	OB1886	GK2400	SA1358
1425	spoIIIAH	-1	CN	BSU24360	BL01533	BH2790	ABC2471	BC4186	BA4410	OB1887	GK2401
1504	spoIIIAG	-1	CN	BSU24370	BL01534	BH2791	ABC2472	BC4187	BA4411	OB1888	GK2402
1451	spoIIIAF	-1	CN	BSU24380	BL01535	BH2792	ABC2473	BC4188	BA4412	OB1889	GK2403
1703	spoIIIAE	-1	CN	BSU24390	BL01536	BH2793	ABC2474	BC4189	BA4413	OB1890	GK2404
1454	spoIIIAD	-1	CN	BSU24400	BL01537	BH2794	ABC2475	BC4190	BA4414	OB1891	GK2405
1405	spoIIIAC	-1	CN	BSU24410	BL01538	BH2795	ABC2476	BC4191	BA4415	OB1892	GK2406
1490	spoIIIAB	-1	CN	BSU24420	BL01539	BH2796	ABC2477	BC4192	BA4416	OB1893	GK2407
1618	spoIIIAA	-1	CN	BSU24430	BL01540	BH2797	ABC2478	BC4193	BA4417	OB1894	GK2408
1881	yqhV	-1	CN	BSU24440	BL01541	BH2798	ABC2479	BC4194	BA4418		GK2409
926	efp	-1	CC	BSU24450	BL01542	BH2799	ABC2482	BC4197	BA4421	OB1895	GK2410	SA1359
315	yqhT	-1	CC	BSU24460	BL01543	BH2800	ABC2483	BC4198	BA4422	OB1896	GK2411	SA1360
2816	yqhS	-1	CC	BSU24470	BL01544	BH2801		BC4199	BA4423
1491	yqhR	-1	CN	BSU24480	BL01545	BH2802	ABC2484	BC4200	BA4424	OB1897	GK2412
2518	yqhQ	1	CN	BSU24490	BL01512	BH2803		BC4201	BA4425		GK2413
463	yqhP	1	CN	BSU24500	BL01513	BH2804	ABC2485	BC4202	BA4426	OB1898	GK2414	SA1362
1588	yqhO	-1	CN	BSU24510	BL01546	BH2805	ABC2486	BC1989	BA1992	OB1899	GK2415
530	mntR	-1	CO	BSU24520	BL01547	BH2807	ABC2487	BC4204	BA4428	OB1900	GK2416	SA0590
2136	splB	-1	CN	BSU13930	BL03571	BH2808	ABC2488	BC4205	BA4429	OB2284
922	yqhM	-1	CN	BSU24530	BL01548	BH2812	ABC2491	BC4209	BA4431	OB1283	GK2420	SA1363
655	yqhL	1	CC	BSU24540	BL01549	BH2813	ABC2492	BC4210	BA4432	OB1901	GK2421	SA1364
1217	gcvPB	-1	CC	BSU24550	BL01560	BH2814	ABC2493	BC4224	BA4447	OB1902	GK2423	SA1365
1163	gcvPA	-1	CC	BSU24560	BL01561	BH2815	ABC2494	BC4225	BA4448	OB1903	GK2424	SA1366
1061	gcvT	-1	CC	BSU24570	BL01562	BH2816	ABC2495	BC4226	BA4449	OB1904	GK2425	SA1367
1749	yqhH	1	CC	BSU24580	BL01550	BH2817	ABC2496	BC4227	BA4450	OB1905	GK2426
1596	yqhG	1	CN	BSU24590	BL01551	BH2818	ABC2497	BC4228	BA4451	OB1906	GK2427
1329	yqzE	-1	CN	BSU24660	BL05265	BH2822	ABC2501	BC4231	BA4456	OB1907	GK2428
1283	comGF	-1	CN	BSU24680	BL01567	BH2824	ABC2503	BC4235	BA4461		GK2430	SA1369
480	comGD	-1	CN	BSU24700	BL01569	BH2826	ABC2504	BC4236	BA4463	OB1911	GK2432	SA1371
552	comGC	-1	CO	BSU24710	BL01570	BH2827	ABC2505	BC4237	BA4464	OB1910	GK2433	SA1372
756	comGB	-1	CC	BSU24720	BL01571	BH2831	ABC2507	BC4238	BA4465	OB1909	GK2434	SA1373
399	comGA	-1	CC	BSU24730	BL01572	BH2832	ABC2508	BC4239	BA4466	OB1908	GK2435	SA1374
1480	yqgY	1	CN	BSU24780	BL01554	BH2821	ABC2500	BC4241	BA4468	OB1915	GK2437
691	yqgX	-1	CC	BSU24790	BL01575	BH2820	ABC2499	BC4258	BA4485	OB1916	GK2439	SA1375
1328	yqgW	1	CN	BSU24800	BL01555	BH2819	ABC2498	BC4259	BA4486	OB1917	GK2440
846	glcK	-1	CN	BSU24850	BL01581	BH1425	ABC1731	BC4260	BA4487	OB1919	GK2442	SA1377
1341	yqgQ	-1	CN	BSU24860	BL05266		ABC1730	BC4261	BA4488	OB1920	GK2443	SA1378
2989	spoVAFA	-1	CN		BL05267	BH1423	ABC1727			OB1921	GK2444
3941	BH1422	1	CN			BH1422				OB1922	GK2445
1940	yqgP	-1	CC	BSU24870	BL03719	BH1421	ABC1726			OB1923	GK2446	SA1379
3841	BH1418	-1	CN			BH1418	ABC1723				GK2448
615	yqgN	-1	CC	BSU24890	BL03718	BH1417	ABC1722	BC4262	BA4489	OB1924	GK2449	SA1380
207	rpmGA	-1	CC	BSU24900	BL05269		ABC1721	BC4263	BA4490	OB1925	GK2450	SAS047
1849	yqzD	1	CN	BSU24930	BL03729	BH1413	ABC1719			OB1926	GK2452
2208	yqzC	1	CN	BSU24940	BL03728	BH2325	ABC1718			OB1928	GK2453
1030	pstBB	-1	CC	BSU24950	BL03715	BH2991	ABC2587	BC4266	BA4493	OB3133	GK2454	SA1218
223	pstA	-1	CC	BSU24970	BL03713	BH2992	ABC2589	BC4267	BA4494	OB3134	GK2461	SA1219
105	pbpA	-1	CN	BSU25000	BL03709	BH1411	ABC1717	BC4270	BA4497	OB1930	GK2455	SA1381
1726	yqgE	-1	CN	BSU25010	BL03707	BH1410	ABC1716	BC4271	BA4498	OB1931	GK2456
426	sodA	-1	CC	BSU25020	BL03706	BH1409	ABC1715	BC4272	BA4499	OB1932	GK2457	SA1382
2133	yqeW	-1	CC		BL00173	BH1407	ABC1714	BC0803	BA0785	OB1933		SA0100
3974	BH1405	-1	CN			BH1405	ABC1712			OB1934
1323	yqfZ	1	CN	BSU25060	BL03726	BH1402	ABC1709	BC4275	BA4501	OB1935	GK2465
2143	yqfY	1	CC	BSU25070	BL03725	BH1401	ABC1708	BC4276	BA4502		GK2466
352	yqfX	-1	CN	BSU25080	BL03704	BH1400	ABC1707	BC1391 BC2099	BA1410 BA2105	OB1936	GK2467
1812	yqfW	1	CN	BSU25090	BL03724	BH1399	ABC1706	BC3386		OB0422	GK2468
740	zur	-1	CN	BSU25100	BL03703	BH1396	ABC1704	BC4277	BA4503	OB2398	GK2469	SA1383
405	yceA	-1	CC	BSU02870	BL03702	BH1395	ABC1703	BC4278	BA4504	OB2397	GK2470	SA1384
396	ycdI	-1	CN	BSU02860	BL03701	BH1394	ABC1702	BC4279	BA4505	OB2396	GK2471	SA1385
2494	yqfU	-1	CO	BSU25110	BL03700		ABC1982	BC4280	BA4506		GK2472
1346	yqfT	1	CN	BSU25120	BL03723	BH1387	ABC1699	BC4281	BA4507	OB1937	GK2473
1101	yqfS	-1	CC	BSU25130	BL03699	BH1386	ABC1698	BC4282	BA4508	OB1938	GK2474	SA1386
1086	yqfR	-1	CN	BSU25140	BL03698	BH1385	ABC1697	BC4283	BA4509	OB1939	GK2475	SA1387
1846	yqfQ	1	CN	BSU25150	BL03722	BH1384	ABC1696	BC4284		OB1735	GK2476
2534	yqfP	1	CC	BSU25160	BL03721	BH1382	ABC1694		BA4511		GK2477
891	yqfO	-1	CC	BSU25170	BL03697	BH1380	ABC1693	BC4286	BA4512	OB1940	GK2478	SA1388
723	yqfN	-1	CO	BSU25180	BL03696	BH1379	ABC1692	BC4287	BA4513	OB1941	GK2479	SA1389
117_1	cccA	-1	CN	BSU25190	BL03683	BH1378	ABC1691	BC4288	BA4514	OB1942	GK2480
1174	sigA	-1	CC	BSU25200	BL03682	BH1376	ABC1690	BC4289	BA4515	OB1944	GK2482	SA1390
1077	dnaG	-1	CC	BSU25210	BL03681	BH1375	ABC1689	BC4290	BA4516	OB1945	GK2483	SA1391
1436	yqxD	-1	CC	BSU25230	BL03680	BH1374	ABC1688	BC3040	BA3063	OB0454		SA0636
971	yqfL	-1	CC	BSU25240	BL03679	BH1373	ABC1687	BC4293	BA4520	OB1946	GK2484	SA1392
881	yqzB	-1	CN	BSU25250	BL03678	BH1372	ABC1686	BC4294	BA4521	OB1947	GK2485	SA1393
2995	glyS	-1	CC	BSU25260	BL03677	BH1371	ABC1685			OB1948
2980	glyQ	-1	CC	BSU25270	BL03676	BH1370	ABC1684			OB1949
719	recO	-1	CC	BSU25280	BL03675	BH1369	ABC1683	BC4295	BA4522	OB1950	GK2486	SA1395
2217	BL05270	-1	CN		BL05270	BH1368	ABC1682	BC4296	BA4523		GK2487
1093	era	-1	CC	BSU25290	BL03674	BH1367	ABC1681	BC4297	BA4524	OB1951	GK2488	SA1396
282	cdd	-1	CC	BSU25300	BL03673	BH1366	ABC1680	BC4298	BA4525	OB1751	GK2489	SA1397
540	dgkA	-1	CC	BSU25310	BL03672	BH1364	ABC1679	BC4299	BA4526	OB1952	GK2490	SA1398
738	yqfG	-1	CC	BSU25320	BL03671	BH1363	ABC1678	BC4300	BA4527	OB1953	GK2491	SA1399
1739	yqfF	-1	CN	BSU25330	BL03670	BH1362	ABC1677	BC4301	BA4528	OB1954	GK2492
1050	phoH	-1	CC	BSU25340	BL03669	BH1361	ABC1676	BC4302	BA4529	OB1955	GK2493	SA1400
1622	yqfD	-1	CN	BSU25350	BL01408	BH1360	ABC1675	BC4303	BA4530	OB1956	GK2494
1435	yqfC	-1	CN	BSU25360	BL01409	BH1359	ABC1674	BC4304	BA4532	OB1957	GK2495
2531	yqfA	-1	CN	BSU25380	BL01411	BH1357	ABC1672			OB1959		SA1402
2385	yqeZ	-1	CN	BSU25390	BL01412	BH1356	ABC1671			OB1960		SA1403
1553	yqeY	-1	CO	BSU25400	BL05271	BH1355	ABC1670	BC4306	BA4533	OB1961	GK2496
527	rpsU	-1	CC	BSU25410	BL05272	BH1354	ABC1669	BC4307	BA4534	OB1962	GK2497	SA1404
2869	yqeW	1	CC	BSU25420	BL02114	BH1353	ABC1668				GK2498
304	dra	-1	CC	BSU39420	BL02102	BH1352	ABC1666	BC1820	BA1892	OB1963	GK2499	SA0133 SA1939
1215	yqeV	-1	CN	BSU25430	BL02101	BH1351	ABC1663	BC4308	BA4535	OB1964	GK2500	SA1405
792	yqeU	-1	CC	BSU25440	BL02100	BH1350	ABC1662	BC4309	BA4536	OB1965	GK2501	SA1406
930	yqeT	-1	CC	BSU25450	BL02099	BH1349	ABC1661	BC4310	BA4537	OB1966	GK2502	SA1407
1132	dnaJ	-1	CC	BSU25460	BL02098	BH1348	ABC1660	BC4311	BA4538	OB1967	GK2503	SA1408
1249	dnaK	-1	CC	BSU25470	BL02097	BH1346	ABC1659	BC4312	BA4539	OB1968	GK2504	SA1409
684	grpE	-1	CC	BSU25480	BL02096	BH1345	ABC1658	BC4313	BA4540	OB1969	GK2505	SA1410
760	hrcA	-1	CN	BSU25490	BL02094	BH1344	ABC1657	BC4314	BA4541	OB1970	GK2506	SA1411
1057	hemN	-1	CC	BSU25500	BL02093	BH1343	ABC1656	BC4315	BA4542	OB1971	GK2507	SA1412
1259	lepA	-1	CC	BSU25510	BL02092	BH1342	ABC1655	BC4317	BA4544	OB1972	GK2508	SA1413
1778	yqxA	-1	CN	BSU25520	BL02091	BH1341	ABC1654	BC4318	BA4545		GK2509
1637	spoIIP	-1	CN	BSU25530	BL02090	BH1903	ABC1653	BC2050	BA2068	OB1974	GK2510
1704	gpr	-1	CN	BSU25540	BL02089	BH1340	ABC1652	BC4319	BA4546	OB1975	GK2511
506	rpsT	1	CC	BSU25550	BL02113	BH1339	ABC1651	BC4320	BA4547	OB1976	GK2512	SA1414
877	yqeN	-1	CC	BSU25560	BL02088	BH1337	ABC1650	BC4321	BA4548	OB1977	GK2513	SA1415
2191	BL02112	1	CN		BL02112	BH1336	ABC1649		BA4550	OB1978	GK2514
861	comEC	-1	CC	BSU25570	BL02087	BH1335	ABC1648	BC4322	BA4551	OB1979	GK2515	SA1416
850	comEB	-1	CO	BSU25580	BL02086	BH1334	ABC1647	BC4323	BA4552	OB1980	GK2516	SA1417
611	comEA	-1	CC	BSU25590	BL02085	BH1333	ABC1646	BC4324	BA4553	OB1981	GK2517	SA1418
2060	comER	1	CN	BSU25600	BL02111	BH1331	ABC1645	BC4325	BA4554		GK2518
768	yqeM	-1	CC	BSU25610	BL02084	BH1330	ABC1644	BC4326	BA4555	OB1982	GK2519	SA1419
687	yqeL	-1	CC	BSU25620	BL02083	BH1328	ABC1642	BC4327	BA4556	OB1983	GK2520	SA1420
732	yqeK	-1	CN	BSU25630	BL02082	BH1327	ABC1641	BC4328	BA4557	OB1984	GK2521	SA1421
705	nadD	-1	CC	BSU25640	BL02081	BH1326	ABC1640	BC4329	BA4558	OB1985	GK2522	SA1422
579	yqeI	-1	CC	BSU25650	BL02080	BH1325	ABC1639	BC4330	BA4560	OB1986	GK2523	SA1423
787	aroE	-1	CC	BSU25660	BL02079	BH1324	ABC1638	BC4331	BA4561	OB1987	GK2524	SA1424
1082	yqeH	-1	CN	BSU25670	BL02078	BH1323	ABC1637	BC4332	BA4562	OB1988	GK2525	SA1425
817	yqeG	-1	CN	BSU25680	BL02077	BH1322	ABC1636	BC4333	BA4563	OB1989	GK2526	SA1426
235	mrpA	1	CC	BSU31600	BL02544	BH1319	ABC1635	BC5293	BA5534	OB1991	GK3347	SA0813
2810	mrpB	1	CN	BSU31610	BL02545	BH1318	ABC1634			OB1992
2336	mrpC	1	CO	BSU31620	BL02546	BH1317	ABC1633			OB1993		SA0811
228	mrpD	1	CC	BSU31630	BL02547	BH1316	ABC1632	BC5292	BA5533	OB1994	GK3346	SA0810
2371	mrpE	1	CO	BSU31640	BL02548	BH1315	ABC1631			OB1995		SA0809
1416	mrpF	1	CO	BSU31650	BL02549	BH1314	ABC1630			OB1996		SA0808
1429	mrpG	1	CO	BSU31660	BL02550	BH1313	ABC1629			OB1997		SA0807
2198	yrhC	-1	CN	BSU27240	BL05284	BH1280		BC4364	BA4598		GK2539
1705	yrhB	-1	CC	BSU27250	BL02018		ABC1945	BC4366	BA4600	OB1109	GK2540	SA0419
2096	yrhA	-1	CC	BSU27260	BL02019		ABC1944	BC4367	BA4601	OB1108	GK2541
859	mtn	-1	CC	BSU27270	BL02020	BH1279	ABC1603	BC4368	BA4602	OB2000	GK2542	SA1427
476	yrrT	-1	CO	BSU27280	BL02021		ABC4085	BC4369	BA4603	OB1106	GK2543
2266	yrzA	1	CN	BSU27290	BL02017	BH1278		BC4370	BA4604		GK2544
554	yrrS	-1	CN	BSU27300	BL02022	BH1277	ABC1600	BC4371	BA4605	OB2001	GK2545
2981	yrrR	-1	CN	BSU27310	BL02023			BC4372	BA4606		GK2546
779	greA	-1	CC	BSU27320	BL02024	BH1276	ABC1599	BC4374	BA4607	OB2002	GK2547	SA1438
933	udk	-1	CC	BSU27330	BL02025	BH1275	ABC1598	BC4375	BA4608	OB2003	GK2548	SA1439
2147	yrrO	-1	CC	BSU27340	BL02026	BH1274		BC4376	BA4609		GK2549	SA1440
2099	yrrN	-1	CN	BSU27350	BL02027	BH1273		BC4377	BA4610		GK2550	SA1441
743	yrrM	-1	CO	BSU27360	BL02028	BH1272	ABC1597	BC4378	BA4611	OB2004	GK2551	SA1442
1644	yrrL	-1	CC	BSU27370	BL02029	BH1271	ABC1596	BC4379	BA4612	OB2005	GK2552
516	yrzB	-1	CN	BSU27380	BL02030	BH1270	ABC1595	BC4380	BA4613	OB2006	GK2553	SA1443
672	yrrK	-1	CC	BSU27390	BL02031	BH1269	ABC1594	BC4381	BA4614	OB2007	GK2554	SA1444
603	yrzL	-1	CN	BSU27400	BL02032	BH1268	ABC1593	BC4382	BA4615	OB2008	GK2555	SA1445
1268	alaS	-1	CC	BSU27410	BL02033	BH1267	ABC1592	BC4383	BA4616	OB2009	GK2556	SA1446
1638	yrrI	-1	CC	BSU27420	BL02034	BH1266	ABC1591	BC4385	BA4618	OB2010	GK2557
1897	BL02035	-1	CN		BL02035	BH1265	ABC1590	BC4388	BA4621	OB2011	GK2559
2694	yrrD	-1	CN	BSU27470	BL02036	BH1264	ABC1589				GK2560
1063	yrrC	-1	CC	BSU27480	BL02037	BH1263	ABC1588	BC4389	BA4622	OB2012	GK2561	SA1447
710	yrrB	-1	CC	BSU27490	BL02038	BH1262	ABC1587	BC4390	BA4624	OB2013	GK2562	SA1448
1164	trmU	-1	CC	BSU27500	BL02039	BH1261	ABC1586	BC4391	BA4625	OB2014	GK2563	SA1449
1018	yrvO	-1	CC	BSU27510	BL02040	BH1260	ABC1585	BC4392	BA4626	OB2015	GK2564	SA1450
667	yrzC	-1	CC	BSU27520	BL02041	BH1259	ABC1584	BC4393	BA4627	OB2016	GK2565	SA1453
1108	yrvN	1	CC	BSU27530	BL05286	BH1257	ABC1583	BC4394	BA4628	OB2017	GK2567	SA1454
52_1	BH1256	1	CN			BH1256	ABC1582	BC4395	BA4629		GK2570
1663	yrvM	-1	CC	BSU27540	BL05287	BH1255	ABC1581	BC4396	BA4630		GK2571	SA1455
1241	aspS	-1	CC	BSU27550	BL05288	BH1252	ABC1577	BC4397	BA4632	OB2019	GK2572	SA1456
1161	hisS	-1	CC	BSU27560	BL01122	BH1251	ABC1576	BC4398	BA4633	OB2020	GK2573	SA1457
3070	BC4399	-1	CN					BC4399	BA4634	OB2021	GK2576
663	yrvI	-1	CC	BSU27590	BL01123	BH1243	ABC1571	BC4400	BA4636	OB2023	GK2577	SA1459
1258	relA	-1	CC	BSU27600	BL01124	BH1242	ABC1570	BC4401	BA4637	OB2024	GK2578	SA1460
896	apt	-1	CC	BSU27610	BL01126	BH1241	ABC1569	BC4402	BA4638	OB2025	GK2579	SA1461
1171	yrvE	-1	CC	BSU27620	BL01127	BH1240	ABC1568	BC4403	BA4639	OB2026	GK2580	SA1462
2674	yrvD	-1	CN	BSU27630	BL01130	BH1239	ABC1567				GK2955
998	secDF	-1	CC	BSU27650	BL01131	BH1236 BH1237	ABC1565 ABC1566	BC4405	BA4641	OB2027	GK2582	SA1463
1374	yrzD	-1	CN	BSU27660	BL01132	BH1235	ABC1564	BC4406	BA4642	OB2028	GK2583
1737	spoVB	1	CC	BSU27670	BL01133	BH1233	ABC1563	BC4407	BA4643	OB2029	GK2584
2398	yrbG	-1	CO	BSU27680	BL01138	BH1232	ABC3973	BC4408	BA4644
1441	yrzE	1	CN	BSU27690	BL01134	BH1230	ABC1560	BC4409	BA4645	OB2031	GK2585
548	yajC	-1	CC	BSU27700	BL01139	BH1229	ABC1559	BC4410	BA4646	OB2032	GK2586	SA1464
1195	tgt	-1	CC	BSU27710	BL01140	BH1228	ABC1558	BC4411	BA4647	OB2033	GK2587	SA1465
1131	queA	-1	CC	BSU27720	BL01141	BH1227	ABC1557	BC4412	BA4648	OB2034	GK2588	SA1466
1864	BL01142	-1	CN		BL01142	BH1226	ABC1556	BC4413	BA4649	OB2035	GK2590
1060	ruvB	-1	CC	BSU27730	BL01143	BH1225	ABC1555	BC4414	BA4650	OB2036	GK2591	SA1467
731	ruvA	-1	CC	BSU27740	BL01144	BH1224	ABC1554	BC4415	BA4651	OB2037	GK2592	SA1468
1889	bofC	-1	CN	BSU27750	BL01145	BH1223	ABC1553	BC4417	BA4653		GK2593
1292	coxA	-1	CN	BSU27830	BL01151	BH1222	ABC1551	BC4419	BA4658	OB2039	GK2595
470	safA	-1	CN	BSU27840	BL01152	BH1221	ABC1550	BC4420	BA4659	OB2040	GK2598	SA1090(1)
2112	nadA	-1	CC	BSU27850	BL01153	BH1220	ABC1549	BC4421	BA4660		GK2599
2057	nadC	-1	CC	BSU27860	BL01154	BH1219	ABC1548	BC4422	BA4661		GK2600
2071	nadB	-1	CC	BSU27870	BL01155	BH1218	ABC1547	BC4423	BA4662		GK2601
2059	nifS	1	CN	BSU27880	BL01136	BH1217	ABC1546	BC4424	BA4663		GK2602
1993	yrxA	1	CN	BSU27890	BL01137	BH1216	ABC1545	BC4425	BA4664		GK2603
622	pheA	-1	CC	BSU27900	BL01156	BH1215	ABC1544	BC4427	BA4666	OB2041	GK2604	SA1731
2323	pheB	-1	CN	BSU27910	BL01157	BH1214	ABC1543				GK2605	SA1469
1180	obg	-1	CC	BSU27920	BL01159	BH1213	ABC1542	BC4434	BA4672	OB2042	GK2606	SA1470
1362	spo0B	-1	CN	BSU27930	BL01158	BH1212	ABC1541	BC4435	BA4673	OB2043	GK2607
697	rpmA	-1	CC	BSU27940	BL01160	BH3009	ABC2600	BC4436	BA4674	OB2044	GK2608	SA1471
547	ysxB	-1	CN	BSU27950	BL05292	BH3010	ABC2601	BC4437	BA4675	OB2045	GK2609	SA1472
704	rplU	-1	CC	BSU27960	BL04043	BH3011	ABC2602	BC4438	BA4676	OB2046	GK2610	SA1473
3392	cafA	-1	CC			BH3014	ABC2603	BC4439	BA4677
1566	spoIVFB	-1	CN	BSU27970	BL05293	BH3015	ABC2604	BC4440	BA4678	OB2047	GK2611
1468	spoIVFA	-1	CN	BSU27980	BL00642	BH3016	ABC2605	BC4441	BA4679	OB2048	GK2612
1685	minD	-1	CC	BSU27990	BL00641	BH3027	ABC2610	BC4442	BA4680	OB2049	GK2613
1535	minC	-1	CC	BSU28000	BL00640	BH3028	ABC2611	BC4443	BA4681	OB2050	GK2614
558	mreD	-1	CC	BSU28010	BL00639	BH3029	ABC2612	BC4444	BA4682	OB2051	GK2615	SA1474
757	mreC	-1	CC	BSU28020	BL00638	BH3030	ABC2613	BC4445	BA4683	OB2052	GK2616	SA1475
1721	mreB	-1	CC	BSU28030	BL00637	BH3031	ABC2614	BC4446	BA4684	OB2053	GK2617
1361	radC	-1	CC	BSU28040(2)	BL00636(2)	BH3032(2)	ABC2615(2)	BC4447	BA4685(2)	OB2054	GK2618(2)
711	radC	-1	CC	BSU28040(1)	BL00636(1)	BH3032(1)	ABC2615(1)	BC4461	BA4685(1)	OB2056	GK2618(1)	SA1485
1967	maf	-1	CC	BSU28050	BL00635	BH3033	ABC2616	BC4462	BA4686		GK2619
1305	spoIIB	-1	CN	BSU28060	BL00634	BH3034	ABC2618	BC4463	BA4688	OB2057	GK2620
537	comC	-1	CO	BSU28070	BL00633	BH3035	ABC2619	BC1306	BA1318	OB0617	GK2625	SA1486
883	folC	-1	CC	BSU28080	BL00632	BH3037	ABC2620	BC4464	BA4689	OB2058	GK2637	SA1487
1276	valS	-1	CC	BSU28090	BL00631	BH3038	ABC2621	BC4465	BA4690	OB2061	GK2638	SA1488
2643	BL00644	1	CN		BL00644	BH3039	ABC2622			OB2062	GK2639
1445	ysxE	-1	CN	BSU28100	BL00630	BH3040	ABC2624	BC4466	BA4691	OB2063	GK2640
1498	spoVID	-1	CN	BSU28110	BL00629	BH3042	ABC2626	BC4467	BA4692	OB2064	GK2641
1190	hemL	-1	CC	BSU28120	BL00628	BH3043	ABC2627	BC4468	BA4693	OB2065	GK2642	SA1491
1100	hemB	-1	CC	BSU28130	BL00627	BH3044	ABC2628	BC4469	BA4694	OB2066	GK2643	SA1492
525	hemD	-1	CC	BSU28140	BL00626	BH3045	ABC2629	BC4470	BA4695	OB2067	GK2644	SA1493
1043	hemC	-1	CC	BSU28150	BL00625	BH3046	ABC2630	BC4471	BA4696	OB2068	GK2645	SA1494
795	hemX	-1	CC	BSU28160	BL00624	BH3047	ABC2631	BC4472	BA4697	OB2069	GK2646	SA1495
1120	hemA	-1	CC	BSU28170	BL00623	BH3048	ABC2632	BC4473	BA4698	OB2070	GK2647	SA1496
3150	ysxD	1	CN	BSU28180	BL00643					OB2071	GK2648
869	ysxC	-1	CC	BSU28190	BL00622	BH3049	ABC2633	BC4476	BA4701	OB2075	GK2649	SA1497
1768	lonA	-1	CC	BSU28200	BL00621	BH3050	ABC2634	BC4477	BA4702	OB2076	GK2650
2155	lonB	-1	CN	BSU28210	BL00620	BH3051	ABC2635	BC4478	BA4703		GK2651
1179	clpX	-1	CC	BSU28220	BL00619	BH3052	ABC2636	BC4479	BA4704	OB2077	GK2652	SA1498
1156	tig	-1	CC	BSU28230	BL00617	BH3053	ABC2637	BC4480	BA4705	OB2078	GK2653	SA1499
490	ysoA	-1	CN	BSU28240	BL00616	BH3054	ABC2638	BC4481	BA4706	OB2079	GK2654	SA1500
831	leuD	-1	CC	BSU28250	BL00615	BH3055	ABC2639	BC1403	BA1423	OB2617	GK2655	SA1865
1184	leuC	-1	CC	BSU28260	BL00613	BH3056	ABC2640	BC1402	BA1422	OB2618	GK2656	SA1864
1036	leuB	-1	CC	BSU28270	BL00612	BH3057	ABC2641	BC1401	BA1421	OB2619	GK2657	SA1863
1149	leuA	-1	CC	BSU28280	BL00611	BH3058	ABC2642	BC1400	BA1420	OB2620	GK2658	SA1862
1122	ilvC	-1	CC	BSU28290	BL00610	BH3059	ABC2643	BC1399	BA1419	OB2621	GK2659	SA1861
513	ilvH	-1	CC	BSU28300	BL00609	BH3060	ABC2644	BC1398	BA1418	OB2622	GK2660	SA1860
432	ilvB	-1	CC	BSU28310	BL00608	BH3061	ABC2645	BC1777	BA1417	OB2623	GK2661	SA1859
1137	ilvD	-1	CC	BSU21870	BL05225	BH3062	ABC2646	BC1780	BA1853	OB2624	GK2046	SA1858
582	ysnB	-1	CC	BSU28350	BL05298	BH3066	ABC2650	BC4492	BA4713	OB2104	GK2664	SA0999
751	ysnA	-1	CC	BSU28360	BL00311	BH3067	ABC2651	BC4493	BA4714	OB2105	GK2665	SA0998
1661	rph	-1	CC	BSU28370	BL00312	BH3068	ABC2652	BC4494	BA4715	OB2106	GK2666
1602	gerM	-1	CN	BSU28380	BL00314	BH3070	ABC2653	BC4495	BA4716	OB2107	GK2667
299	racE	-1	CC	BSU28390	BL00315	BH3071	ABC2656	BC4496	BA4717	OB2108	GK2668	SA0997
1862	ysmB	-1	CC	BSU28400	BL00316	BH3072	ABC2657		BA0318	OB2109	GK2669
1452_2	gerE	-1	CN			BH3075		BC4501	BA4724		GK2670
1452_1	gerE	1	CN	BSU28410	BL00317		ABC2660			OB2110
533	ysmA	-1	CC	BSU28420	BL00319	BH3090	ABC2661	BC4515	BA4751	OB2111	GK1743
1091	sdhB	-1	CC	BSU28430	BL00320	BH3091	ABC2662	BC4516	BA4753	OB2112	GK2671	SA0996
528	sdhA	-1	CC	BSU28440	BL00321 BL00322	BH3092	ABC2663	BC4517	BA4754	OB2113	GK2672	SA0995
903	sdhC	-1	CN	BSU28450	BL00323	BH3093	ABC2664	BC4518	BA4755	OB2114	GK2673	SA0994
1437	yslB	1	CN	BSU28460	BL00301	BH3095	ABC2666	BC4519	BA4756	OB2115	GK2674
1237	uvrC	-1	CO	BSU28490	BL00325	BH3097	ABC2667	BC4520	BA4757	OB2116	GK2675	SA0993
681	trxA	-1	CC	BSU28500	BL00326	BH3098	ABC2668	BC4521	BA4758	OB2117	GK2685	SA0992
2107	etfA	-1	CO	BSU28520	BL00327	BH3099	ABC2669		BA4759	OB2118	GK2686
1674	etfB	-1	CO	BSU28530	BL00328	BH3100	ABC2670	BC4523	BA4760	OB2119	GK2687
1611	ysiB	-1	CO	BSU28540	BL00329	BH3101	ABC2671	BC4524	BA4761	OB2120	GK2688
1593	ysiA	-1	CC	BSU28550	BL00330	BH3102	ABC2672	BC4525	BA4762	OB2121	GK2689
1223	lcfA	-1	CC	BSU28560	BL00331	BH3103 BH3104	ABC2673	BC4526	BA4763	OB2122	GK2690
556	yshE	-1	CC	BSU28570	BL00332	BH3105	ABC2674	BC1580	BA1603	OB2123	GK2692
1755	mutSB	-1	CN	BSU28580	BL00333	BH3106	ABC2675		BA4794	OB2124	GK2693	SA0991
1181	yshC	-1	CC	BSU28590	BL00334	BH3107	ABC2676	BC4553	BA4795	OB2125	GK2694	SA0990
571	yshB	-1	CC	BSU28600	BL00336	BH3108	ABC2677	BC4554	BA4796	OB2126	GK2695	SA0989
526	yshA	-1	CN	BSU28610	BL00337	BH3109	ABC2678	BC4555	BA4797	OB2127	GK2696	SA0988
2023	rnhC	1	CN	BSU28620	BL00302			BC4556	BA4798	OB2128	GK2697	SA0987
1231	pheT	-1	CC	BSU28630	BL00339	BH3110	ABC2679	BC4560	BA4803	OB2130	GK2706	SA0986
1142	pheS	-1	CC	BSU28640	BL00340	BH3111	ABC2680	BC4561	BA4804	OB2131	GK2707	SA0985
830	ysgA	-1	CO	BSU28650	BL00342	BH3112	ABC2681	BC4562	BA4805	OB2132	GK2709	SA0984
1408	sspI	1	CN	BSU28660	BL00309	BH3113	ABC2682	BC4563	BA4806	OB2133	GK2712
1078	ysdC	-1	CO	BSU28820	BL00354	BH3132	ABC2683	BC4571	BA4815	OB2143	GK2713	SA2244
482	BH3133	-1	CN			BH3133		BC4572	BA4816	OB2144	GK2714	SA1784
1866	ysdA	-1	CO	BSU28840	BL00355	BH3136		BC3560	BA3615	OB2149	GK2715
765	rplT	-1	CC	BSU28850	BL00356	BH3138	ABC2687	BC4573	BA4817	OB2150	GK2716	SA1502
568	rpmI	-1	CC	BSU28860	BL05300	BH3139	ABC2688	BC4574	BA4818	OB2151	GK2717	SA1503
897	infC	-1	CC	BSU28870	BL00357	BH3140	ABC2689	BC4575	BA4819	OB2152	GK2718	SA1504
1261	thrS	-1	CC	BSU28950	BL00382	BH3141	ABC2697	BC4576	BA4820	OB2154	GK2719	SA1506
1464	ytxC	-1	CN	BSU28960	BL00383	BH3142	ABC2698	BC4577	BA4821	OB2155	GK2720
913	dnaI	-1	CN	BSU28980	BL00385	BH3144	ABC2700	BC4579	BA4822	OB2156	GK2721	SA1507
851	dnaB	-1	CN	BSU28990	BL00386	BH3145	ABC2701	BC4580	BA4823	OB2157	GK2722	SA1508
771	ytcG	-1	CC	BSU29000	BL00388	BH3146	ABC2702	BC4581	BA4824	OB2158	GK2723	SA1509
2743	BL00387	-1	CN		BL00387	BH3147	ABC2703			OB2159	GK2724
1523	speD	-1	CC	BSU29010	BL00389	BH3148	ABC2704	BC4582	BA4825	OB0938	GK2725
1070	gapB	-1	CC	BSU29020	BL00390	BH3149	ABC2705	BC4583	BA4827	OB2160	GK2726	SA1510
741	ytaG	-1	CC	BSU29060	BL00391	BH3150	ABC2706	BC4584	BA4828	OB2161	GK2727	SA1511
1517	ytaF	-1	CN	BSU29070	BL00392	BH3151	ABC2707	BC4585	BA4829	OB2591	GK0214
739	mutM	-1	CC	BSU29080	BL00393	BH3152	ABC2708	BC4586	BA4830	OB2162	GK2728	SA1512
1265	polA	-1	CC	BSU29090	BL00394	BH3153	ABC2709	BC4587	BA4831	OB2163	GK2730	SA1513
1004	phoR	-1	CC	BSU29100	BL00395	BH3156	ABC2710	BC4588	BA4832	OB2164	GK2731	SA1515
979	phoP	-1	CC	BSU29110	BL00396	BH3157	ABC2711	BC4589	BA4833	OB2165	GK2732	SA1516
1723	mdh	-1	CC	BSU29120	BL00397	BH3158	ABC2713	BC4592	BA4837	OB2166	GK2734
1211	icd	-1	CC	BSU29130	BL00398	BH3159	ABC2714	BC4593	BA4838	OB2167	GK2735	SA1517
1128	citZ	-1	CC	BSU29140	BL00399	BH3160	ABC2715	BC4594	BA4839	OB2168	GK2736	SA1518
2000	ytwI	-1	CC	BSU29150	BL00400	BH3161	ABC2716	BC4596	BA4840		GK2737
1613	ytvI	1	CN	BSU29160	BL00362	BH0463	ABC1985	BC4597	BA4841	OB2169	GK2738
1923	ytzA	-1	CC	BSU29170	BL00401	BH3162	ABC2717	BC4598	BA4842	OB2170
1209	pyk	-1	CC	BSU29180	BL00402	BH3163	ABC2718	BC4599	BA4843	OB2171	GK2739	SA1520
1042	pfkA	-1	CC	BSU29190	BL00403	BH3164	ABC2719	BC4600	BA4844	OB2172	GK2740	SA1521
1079	accA	-1	CC	BSU29200	BL00404	BH3165	ABC2720	BC4601	BA4845	OB2173	GK2741	SA1522
1041	accD	-1	CC	BSU29210	BL00405	BH3166	ABC2721	BC4602	BA4846	OB2174	GK2742	SA1523
2351	BH3167	-1	CO			BH3167	ABC2722	BC4603	BA4847	OB2175	GK2743
451	ytsJ	-1	CC	BSU29220	BL00406	BH3168	ABC2723	BC4604	BA4848	OB2176	GK1534	SA1524
1226	dnaE	-1	CC	BSU29230	BL00408	BH3169	ABC2724	BC4605	BA4849	OB2177	GK2744	SA1525
1930	BL00363	1	CN		BL00363	BH3170	ABC2725	BC4606	BA4850	OB2178	GK2745
606	ytrI	1	CN	BSU29240	BL00364	BH3171	ABC2726	BC4607	BA4851	OB2179	GK2746
3566	BL00365	1	CN		BL00365	BH3172				OB2180
975	ytqI	-1	CN	BSU29250	BL00410	BH3173	ABC2727	BC4608	BA4852	OB2181	GK2747	SA1526
1360	ytpI	1	CN	BSU29260	BL00366	BH3174	ABC2728	BC4609	BA4854	OB2182	GK2748
1098	ytoI	-1	CN	BSU29270	BL00411	BH3175	ABC2729	BC4611	BA4858	OB2183	GK2749	SA1527
867	ytkL	-1	CN	BSU29410	BL00413	BH3178	ABC2731	BC4613	BA4860	OB2186	GK2750	SA1529
1015	ykvY	1	CC	BSU13860	BL03561	BH3179	ABC2732	BC4614	BA4861	OB2187	GK2751	SA1530
104	ald	-1	CC	BSU31930	BL00190 BL03009	BH3180	ABC0767	BC4623	BA4873	OB2188	GK2752	SA1531
2074	fabG	-1	CO	BSU29420	BL00414	BH3182	ABC2734	BC4624	BA4874		GK2753
1915	BH3184	1	CC			BH3184	ABC3200(1)	BC4625	BA4875	OB2190	GK2755	SA1532
1178	argH	-1	CC	BSU29440	BL00416	BH3186	ABC2736	BC4629	BA4879	OB3128	GK2756	SA0821
1168	argG	-1	CO	BSU29450	BL00417	BH3187	ABC2737	BC4630	BA4880	OB3129	GK2757	SA0822
3802	BH3188	1	CN			BH3188		BC4631			GK2758
1165	ackA	-1	CC	BSU29470	BL00419	BH3192	ABC2740	BC4637	BA4888	OB2191	GK2785	SA1533
822	ytxK	-1	CO	BSU29480	BL00420	BH3193	ABC2741	BC4638	BA4889	OB2192	GK2786	SA1534
809	tpx	-1	CC	BSU29490	BL00421	BH3194	ABC2742	BC4639	BA4890	OB2193	GK2787	SA1535
388	ytfJ	-1	CN	BSU29500	BL00422	BH3195	ABC2744	BC4640	BA4891	OB2194	GK2788
1391	ytfI	-1	CN	BSU29510	BL00423	BH3196	ABC2745	BC4641	BA4892	OB2195	GK2789
2770	yteJ	-1	CO	BSU29520	BL00424	BH3197	ABC2746				GK2790
2903	sppA	-1	CC	BSU29530	BL00425	BH3198	ABC2747				GK2791
2075	ppnK	1	CC	BSU29540	BL00367	BH3199		BC4642	BA4893	OB2196	GK2792
2948	ytcJ	-1	CO	BSU29550		BH3200		BC4643	BA4894	OB1341
1200	ytcI	-1	CO	BSU29560	BL00550	BH3201	ABC3255	BC4645	BA4896	OB2643	GK2793	SA2402
26_1	sspA	-1	CN	BSU29570	BL00430	BH3202	ABC2748	BC4646	BA4898	OB2197	GK2794
1054	ytbJ	-1	CC	BSU29580	BL00431	BH3203	ABC2749	BC4647	BA4899	OB2198	GK2795	SA1537
921	nifZ	-1	CN	BSU29590	BL00432	BH3204	ABC2750	BC4648	BA4900	OB2199	GK2796	SA1538
959	ezrA	-1	CN	BSU29610	BL00433	BH3205	ABC2751	BC4649	BA4901	OB2200	GK2798	SA1539
260	hisJ	1	CN	BSU29620	BL00372	BH3206	ABC2752	BC1413	BA1432	OB0554 OB2759	GK2799
503	yttP	-1	CC	BSU29630	BL00434	BH3207	ABC2753	BC4652	BA2530	OB2201		SA2458
562	ytsP	1	CC	BSU29640	BL00373	BH3208	ABC2756	BC4653	BA4905	OB2202	GK2800	SA1540
2744	ytrP	-1	CN	BSU29650	BL00435	BH3036				OB2204	GK2801
994	rpsD	1	CC	BSU29660	BL00374	BH3209	ABC2757	BC4655	BA4908	OB2205	GK2802	SAS052
163	tyrS	-1	CC	BSU29670	BL00439	BH3228	ABC2758	BC4657	BA4911	OB2218	GK2803	SA1550
2851	pdpF	1	CN			BH3229	ABC2759			OB2219	GK2805	SA1551
1245	acsA	-1	CO	BSU29680	BL00440	BH3234	ABC2760	BC4659	BA4915	OB0022	GK2806	SA1554
889	acuA	1	CN	BSU29690	BL00376	BH3235	ABC2761	BC4660	BA4916	OB2221	GK2807	SA1555
1546	acuB	1	CN	BSU29700	BL00377	BH3236	ABC2762	BC4661	BA4917	OB2222	GK2808
1075	acuC	1	CO	BSU29710	BL00378	BH3237	ABC2763	BC4662	BA4918	OB2223	GK2809	SA1556
2372	ytxE	-1	CC	BSU29720	BL00441	BH3239		BC1626	BA1659	OB2224
2409	ytxD	-1	CC	BSU29730	BL00442	BH3240		BC1625	BA1658	OB2225
990	ccpA	-1	CC	BSU29740	BL00444	BH3241	ABC2764	BC4672	BA4929	OB2226	GK2810	SA1557
445	aroA	-1	CC	BSU29750	BL00056	BH3242	ABC2765	BC4674	BA2958	OB2227	GK2811	SA1558
2194	ytxH	-1	CN	BSU29770	BL00053	BH3244	ABC2766			OB2229	GK2813
609	ytxG	-1	CN	BSU29780	BL00052	BH3245	ABC2767	BC4677	BA4932	OB2230	GK2814	SA1560
1169	murC	-1	CC	BSU29790	BL00050	BH3248	ABC2768	BC4684	BA4938	OB2231	GK2815	SA1561
1166	ytpT	-1	CC	BSU29800	BL00049(2)	BH3250(2)	ABC2769(2)	BC4686(2)	BA4940(2)	OB2232	GK2816	SA1562(2)
3030	ytpS	-1	CC	BSU29810	BL00049(1)	BH3250(1)	ABC2769(1)
828	ytpR	-1	CN	BSU29820	BL00048	BH3251	ABC2770	BC4689	BA4943	OB2233	GK2817	SA1563
947	ytpQ	-1	CN	BSU29830	BL00047	BH3252	ABC2771	BC4690	BA4944	OB2234	GK2818	SA1564
1460	ytpP	-1	CN	BSU29840	BL00046	BH3253	ABC2772	BC4691	BA4945	OB2235		SA1565
2835	ytoQ	1	CN	BSU29850	BL00073	BH3255	ABC2774			OB2236
2332	BH3256	-1	CC			BH3256	ABC2775	BC4692	BA4946	OB2237	GK2819
1733	ytoP	-1	CO	BSU29860	BL00045	BH3257	ABC2776	BC4693	BA4947	OB2238	GK2820
478	ytzB	1	CN	BSU29870	BL00072	BH3258	ABC2777	BC4694	BA4948	OB2239	GK2821	SA1567
1631	ytnP	-1	CO	BSU29890	BL00043	BH3260		BC4695	BA4949	OB2240	GK2822	SA1568
872	ytmQ	-1	CC	BSU29900	BL00042	BH3261	ABC2778	BC4696	BA4950	OB2294	GK2823	SA1569
1308	ytzH	1	CN	BSU29910	BL00071	BH3262	ABC2779	BC4697	BA4951	OB2295	GK2824
919	ytmP	-1	CN	BSU29920	BL00041	BH3263	ABC2780	BC4698	BA4952	OB2296	GK2825	SA1570
1735	amyX	-1	CC	BSU29930	BL00040	BH3264		BC2734	BA4953	OB0405	GK2827
457	ytlQ	-1	CN	BSU29950	BL00038	BH3267			BA5325	OB2297	GK2828
1449	ytlP	-1	CC	BSU29960	BL00037	BH3270	ABC2791	BC4701	BA4955	OB2298	GK2829
358	ytjP	-1	CO	BSU29980	BL00035	BH3272	ABC3027 ABC3963	BC4702		OB1111	GK2831	SA1572
2307	ytzE	1	CN	BSU30020	BL00068		ABC2797	BC4703	BA4957		GK2832
1515	ytzF	-1	CC	BSU30030	BL00034	BH3273	ABC2798	BC4704		OB2299	GK2833	SA1574
442	ytgP	-1	CC	BSU30050	BL00033	BH3277	ABC2801	BC4705	BA4959	OB2300	GK2835	SA1575
1081	ytfP	1	CC	BSU30060	BL00067	BH3279	ABC2866	BC4706	BA4960	OB2301	GK2836	SA1576
2695	yteV	-1	CN	BSU30080	BL00032			BC4712	BA4965		GK2837
270	ytwF	-1	CC	BSU30310	BL00031	BH2920	ABC2570	BC4728	BA4981	OB2305	GK2841	SA1578
1275	leuS	-1	CC	BSU30320	BL00016	BH3281	ABC2871	BC4737	BA4991	OB2307	GK2842	SA1579
1684	yttB	-1	CN	BSU30350	BL00014	BH3282	ABC2873	BC4738	BA4992		GK2843	SA1580
41	ytqA	1	CN	BSU30480	BL00062	BH3284	ABC2699 ABC2933	BC4746	BA5001		GK0942 GK1570	SA1581
759	ytqB	1	CN	BSU30490	BL00061	BH3285	ABC2874	BC4747	BA5002	OB2308	GK2846	SA1582
2086	ytpB	-1	CN	BSU30500	BL00005	BH3287	ABC1218	BC4752	BA5008		GK2847
1992	ytpA	-1	CC	BSU30510	BL00003	BH3288	ABC2876	BC4753	BA5009			SA1584
1582	ytoA	1	CC	BSU30520	BL00059	BH3289	ABC2877	BC4754	BA5010	OB2312	GK2848
1185	metK	-1	CC	BSU30550	BL02632	BH3300	ABC2878	BC4761	BA5017	OB2314	GK2849	SA1608
1213	pckA	1	CC	BSU30560	BL00839	BH3302	ABC2879	BC4762	BA5019	OB2315	GK2850	SA1609
2364	ytmA	-1	CC	BSU30580	BL03289	BH3306	ABC2880				GK2854	SA1611
18	ytlA	1	CN	BSU30590	BL03293(1)	BH1209	ABC2881(1)	BC4778(1)	BA5036(1)	OB2316(1)	GK2855(1)	SA0167
1936	ytlB	1	CO	BSU30600	BL03293(2)		ABC2881(2)	BC4778(2)	BA5036(2)	OB2316(2)	GK2855(2)
22	ytlC	1	CN	BSU30610	BL03292	BH1211	ABC2882	BC4779	BA5037	OB2317	GK2856	SA0166
53	ytlD	1	CN	BSU30620	BL03291	BH1210	ABC2883	BC4780	BA5038	OB2318	GK2857	SA0168
604	ytkD	-1	CO	BSU30630	BL03288	BH3308	ABC2884	BC4785	BA5043	OB2319	GK2858	SA1612
489	BL03287	-1	CN		BL03287	BH0934	ABC0800 ABC1311	BC4786	BA5044	OB2321	GK2859
1606	menE	-1	CN	BSU30790	BL02405			BC4851	BA5108	OB2322	GK2872	SA1615
2113	menB	-1	CC	BSU30800	BL02406			BC4853	BA5109	OB2323	GK2873	SA0898
1985	ytxM	-1	CC	BSU30810	BL02407			BC4854	BA5110	OB2324	GK2874	SA0897
2082	menD	-1	CC	BSU30820	BL02408			BC4855	BA5111	OB2325	GK2875	SA0896
2020	menF	-1	CN	BSU30830	BL02409			BC4856	BA5112	OB2326	GK2876	SA0895
969	menA	1	CC	BSU38490	BL01413			BC4857	BA5113	OB2327	GK2877	SA0894
1466	yteA	1	CC	BSU30840	BL01414	BH2544	ABC2341	BC4858	BA5114	OB0582	GK2878
1868	yugO	1	CO	BSU31320		BH3340		BC5394	BA5128	OB2334	GK2922
1415	yugN	-1	CN	BSU31330	BL02589	BH3341	ABC2905	BC4897	BA5129	OB0399	GK2923
1208	pgi	-1	CC	BSU31350	BL02591	BH3343	ABC2906	BC4898	BA5130	OB2336	GK2924	SA0823
1734	yugK	-1	CC	BSU31360 BSU31370	BL02592	BH3344	ABC2908	BC3721		OB3059	GK2925
1419	yuzA	1	CN	BSU31380	BL02530	BH3345	ABC2909	BC4899	BA5131	OB2283	GK2926
1448	yugI	-1	CN	BSU31390	BL02593	BH3347	ABC2910	BC4900	BA5132	OB2335	GK2927
2127	alaT	-1	CO	BSU31400	BL02594	BH3350	ABC2913	BC4901	BA5133		GK2928
2017	alaR	-1	CN	BSU31410	BL02595	BH3351	ABC2914	BC4902	BA5134		GK2929
2698	yugE	-1	CN	BSU31430	BL02596			BC4905	BA5137		GK2930
1686	patB	1	CO	BSU31440	BL02532	BH3313	ABC2888	BC4906	BA5138	OB2338	GK2931
1353	yojM	-1	CO	BSU19400	BL01449		ABC3387	BC4907	BA5139	OB2339	GK2932
2648	BL02598	-1	CN		BL02598			BC4908	BA5140	OB2340	GK2933
1339	kapB	1	CN	BSU31460	BL02533	BH1734	ABC2031	BC4909	BA5141	OB2341		SA0814
1976	yuiG	1	CO	BSU32030	BL00769	BH3358		BC4917	BA5150	OB2346	GK2944
1601	pepA	-1	CC	BSU32050	BL05323	BH3401	ABC2920	BC4921	BA5155		GK2947	SA0803
1431	yuiD	1	CN	BSU32060	BL03142	BH3402	ABC2921	BC3558	BA3613	OB2347	GK1349
1551	yuiC	-1	CN	BSU32070	BL03144	BH3404	ABC2922	BC4922	BA5156	OB2348	GK2949
1463	yuiB	-1	CN	BSU32080	BL03145	BH3405	ABC2923	BC4923	BA5157	OB2349	GK2950
3099	yuiA	-1	CN	BSU32090	BL05324	BH3406					GK2951
1089	yumB	-1	CC	BSU32100	BL03146	BH3407	ABC2924	BC4925	BA5159	OB1365	GK2953	SA0802
1708	yumC	1	CN	BSU32110	BL03143	BH3408	ABC2925	BC4926	BA5160	OB2351	GK2954
642	yutM	-1	CC	BSU32160	BL03149	BH3410	ABC2932	BC4935	BA5169	OB2353	GK2956	SA0801
1670	dapF	-1	CC	BSU32170	BL03150	BH3412	ABC2934	BC4936	BA5170	OB2354	GK2957
354	yuzB	-1	CN	BSU32190	BL03152	BH3414	ABC2936	BC4937	BA5172	OB3536	GK2958	SA0800
1028	yutJ	1	CN	BSU32200	BL02116	BH3415(2)	ABC2937(2)	BC4938	BA5173	OB3117	GK2959	SA0799
578	yuzD	-1	CN	BSU32210	BL02133	BH3416	ABC2938	BC4951	BA5185	OB2355	GK2960	SA0798
621	yutI	1	CC	BSU32220	BL02118	BH3419	ABC2939	BC4952	BA5186	OB2356	GK2961	SA0797
843	thrB	-1	CC	BSU32240	BL02135	BH3420	ABC2940	BC1966	BA1970	OB0464	GK2962	SA1166
1109	thrC	-1	CN	BSU32250	BL02136	BH3421	ABC2941	BC1965	BA1969	OB0465	GK2963	SA1165
312	hom	-1	CC	BSU32260	BL02137	BH3422	ABC2942	BC1964	BA1968	OB0466	GK2964	SA1164
1481	yutH	-1	CN	BSU32270	BL02139	BH3423	ABC2943	BC4954	BA5188	OB2358	GK2966
1570	yutG	1	CN	BSU32280	BL02119	BH3424	ABC2944	BC4955	BA5189	OB2359	GK2967
844	yutF	-1	CC	BSU32290	BL02140	BH3428	ABC2945	BC4959	BA5192	OB2360	GK2968	SA0790
2787	BH3429	-1	CO			BH3429	ABC3173	BC4960	BA5193	OB2361
605	yutE	-1	CN	BSU32300	BL02141	BH3430	ABC2946	BC4961	BA5194	OB2362	GK2969	SA0789
2734	BH3432	1	CN			BH3432		BC4963	BA5196		GK2970	SA0788
658	yutD	-1	CN	BSU32310	BL02142	BH3433	ABC2948	BC4966	BA5198	OB2365	GK2972	SA0786
1392	yutC	1	CN	BSU32320	BL02120	BH3434	ABC2949	BC4967	BA5199	OB2366	GK2973
1116	lipA	-1	CC	BSU32330	BL02143	BH3435	ABC2950	BC4973	BA5205	OB1284	GK2974	SA0785
1683	yunA	1	CN	BSU32340	BL02121	BH3436	ABC2951	BC4974	BA5206	OB2367	GK2975
1458	yunB	-1	CN	BSU32350	BL02146	BH1036	ABC2953	BC4975	BA5207	OB2370	GK2981
1446	yunC	-1	CN	BSU32360	BL02147	BH3452	ABC2956	BC4976	BA5208	OB2372	GK2982
1621	yunD	-1	CN	BSU32370	BL02148	BH3453	ABC2957	BC4977		OB2373	GK2983	SA0784
892	yunE	-1	CO	BSU32380	BL02149	BH3454	ABC2958	BC1452	BA1470	OB2374	GK2984	SA0783
997	yunF	-1	CC	BSU32390	BL02150	BH3455	ABC2959	BC1459	BA1479	OB0397	GK2985	SA0782
1233	yurU	-1	CC	BSU32670	BL02162	BH3467	ABC2974	BC4979	BA5213	OB2376	GK2991	SA0778
799	yurV	-1	CC	BSU32680	BL02163	BH3468	ABC2975	BC4980	BA5214	OB2377	GK2992	SA0777
1037	csd	-1	CC	BSU32690	BL02164	BH3469	ABC2976	BC4981	BA5215	OB2378	GK2993	SA0776
1125	yurX	-1	CN	BSU32700	BL02165	BH3470	ABC2977	BC4982	BA5216	OB2379	GK2994	SA0775
1076	yurY	-1	CC	BSU32710	BL02166	BH3471	ABC2978	BC4983	BA5217	OB2380	GK2995	SA0774
3029	BL05327	-1	CN		BL05327	BH3472	ABC2979			OB2381
1354	yurZ	-1	CN	BSU32720	BL02168	BH3473	ABC2980	BC2830	BA2829	OB2779	GK2996
303	yusA	-1	CO	BSU32730	BL02169	BH3479	ABC2983	BC4984 BC4985	BA5219 BA5220	OB2382	GK2997	SA0771
934	yusB	-1	CO	BSU32740	BL02170	BH3480	ABC2984	BC4986	BA5221	OB2383	GK2998	SA0770
1029	yusC	-1	CC	BSU32750	BL02171	BH3481	ABC2985	BC4987	BA5222	OB2384	GK2999	SA0769
2619	yusD	-1	CN	BSU32760	BL02172			BC4988	BA5224		GK3000
520	yusE	-1	CN	BSU32770	BL02173	BH1715	ABC2046	BC4989	BA5225	OB2385	GK3001	SAS023
1922	yusF	-1	CN	BSU32780	BL02174			BC4990	BA5226	OB2386	GK3002	SA0768
2223	yusG	-1	CN	BSU32790	BL02175	BH3483		BC4713	BA4966		GK3003
775	gcvH	-1	CC	BSU32800	BL02176	BH3484	ABC2986	BC4991	BA5228	OB2388	GK3004	SA0760
671	yusI	-1	CC	BSU32810	BL02177	BH3485	ABC2987	BC4992	BA5229	OB2389	GK3005	SA0759
4_2	yusJ	-1	CN	BSU32820	BL02178	BH3486	ABC2988	BC5002	BA5246	OB0814 OB2393	GK3006	SA0225
1031	yusK	-1	CC	BSU32830	BL02179	BH3487	ABC2989	BC5003	BA5248	OB2394	GK3007	SA0223
1083	yusL	-1	CN	BSU32840	BL02180	BH3488	ABC2990	BC5004	BA5249	OB2395	GK3008	SA0224
3571	BL05328	1	CN		BL05328				BA5251		GK3009
3651	BL05329	1	CN		BL05329	BH3489					GK3011
1805	yusN	1	CN	BSU32860	BL02128	BH3490		BC4997	BA5241	OB0829	GK3012
2752	yusU	-1	CN	BSU32930	BL02181	BH3491		BC5007	BA5254
796	smpB	-1	CC	BSU33600	BL03484	BH3552	ABC3002	BC5128	BA5332	OB2426	GK3043	SA0736
1247	rnr	-1	CC	BSU33610	BL03482	BH3553	ABC3004	BC5129	BA5334	OB2428	GK3044	SA0735
984	yvaK	-1	CO	BSU33620	BL03481	BH3554	ABC3005	BC5130	BA5335	OB2429	GK3045	SA0734
565	secG	-1	CC	BSU33630	BL03480	BH3555	ABC3008	BC5131	BA5336	OB2430	GK3046	SA0733
1182	eno	-1	CC	BSU33900	BL03468	BH3556	ABC3017	BC5135	BA5364	OB2434	GK3054	SA0731
1201	pgm	-1	CC	BSU33910	BL03467	BH3557	ABC3018	BC5136	BA5365	OB2435	GK3055	SA0730
1652	tpiA	-1	CC	BSU33920	BL03466	BH3558	ABC3019		BA5366	OB2436	GK3056	SA0729
1691	pgk	-1	CC	BSU33930	BL03465	BH3559	ABC3020		BA5367	OB2437	GK3057	SA0728
1724	gapA	-1	CC	BSU33940	BL03464	BH3560	ABC3021	BC5140	BA5369	OB2438	GK3058
957	cggR	-1	CN	BSU33950	BL03463	BH3561	ABC3022	BC5141	BA5370	OB2439	GK3059	SA0726
2232	BH3562	-1	CO			BH3562	ABC3024	BC5142	BA5371	OB2440	GK3060
1585	sigL	-1	CC	BSU34200	BL03454	BH3563	ABC3025	BC5143	BA5372	OB2441	GK3061
961	clpP	1	CC	BSU34540	BL03605	BH3564	ABC3026	BC5152	BA5380	OB2456	GK3062	SA0723
1432	crh	-1	CC	BSU34740	BL03421	BH3566	ABC3033	BC5153	BA5381	OB2465	GK3063
1072	yvcL	-1	CN	BSU34750	BL03420	BH3567	ABC3034	BC5154	BA5382	OB2466	GK3064	SA0722
987	yvcK	-1	CC	BSU34760	BL03419	BH3568	ABC3035	BC5155	BA5383	OB2467	GK3065	SA0721
1017	yvcJ	-1	CC	BSU34770	BL03417	BH3569	ABC3036	BC5156	BA5384	OB2468	GK3066	SA0720
2	yvcI	-1	CN	BSU34780	BL03416	BH3570	ABC3037	BC5157	BA5385	OB0351 OB0927 OB0985 OB1235 OB1241 OB3465	GK3067	SA0425
1112	trxB	-1	CC	BSU34790	BL03415	BH3571	ABC3038	BC5159	BA5387	OB2469	GK3068	SA0719
619	yvcD	-1	CC	BSU34810	BL03414	BH3572	ABC3039	BC5160	BA5388	OB2470	GK3069	SA0718
1412	hisI	-1	CC	BSU34860	BL03413	BH3577	ABC3043	BC1411 BC1412		OB0546	GK3070	SA2464
918	hisF	-1	CC	BSU34870	BL03412	BH3578	ABC3044	BC1410	BA1430	OB0547	GK3071	SA2465
653	hisA	-1	CC	BSU34880	BL03411	BH3579	ABC3045	BC1409	BA1429	OB0548	GK3072	SA2466
665	hisH	-1	CC	BSU34890	BL03410	BH3580	ABC3046	BC1408	BA1428	OB0549	GK3073	SA2467
754	hisB	-1	CC	BSU34900	BL03409	BH3581	ABC3047	BC1407	BA1427	OB0550	GK3074	SA2468
981	hisD	-1	CC	BSU34910	BL03408	BH3582	ABC3048	BC1406	BA1426	OB0551	GK3075	SA2470
694	hisG	-1	CC	BSU34920	BL03407	BH3583	ABC3049	BC1405	BA1425	OB0552	GK3076	SA2471
1533	hisZ	-1	CN	BSU34930	BL03406	BH3584	ABC3050	BC1404	BA1424	OB0553	GK3077
736	yvoF	-1	CN	BSU34960	BL03405	BH3586	ABC3051	BC5161	BA5389	OB2478	GK3078	SA0717
369	hprP	-1	CC	BSU34970	BL03404	BH3587	ABC3052	BC5162	BA5390	OB2479	GK3079	SA0530
107	yvoD	-1	CN	BSU34980	BL03403	BH3588	ABC3053	BC0707	BA5064(2)	OB2480	GK3080	SA2337(2) SA2369
993	lgt	-1	CC	BSU34990	BL03402	BH3589	ABC3054	BC5163	BA5391	OB2481	GK3081	SA0716
1058	hprK	-1	CN	BSU35000	BL03401	BH3590	ABC3055	BC5164	BA5392	OB2482	GK3082	SA0715
1459	yvlD	-1	CN	BSU35100	BL03399	BH3591	ABC3056	BC5165	BA5393	OB2483	GK3083
2222	yvlC	-1	CC	BSU35110	BL03398	BH3592		BC4504	BA4739	OB2484
3344	yvlB	-1	CO	BSU35120	BL03397	BH3593	ABC3057
1277	uvrA	-1	CC	BSU35160	BL03395	BH3594	ABC3058	BC5167	BA5395	OB2487	GK3085	SA0714
1266	uvrB	-1	CC	BSU35170	BL03394	BH3595	ABC3059	BC5168	BA5396	OB2488	GK3086	SA0713
2588	csbA	-1	CN	BSU35180	BL03393	BH3597					GK3087	SA0712
1594	yvjD	-1	CN	BSU35220	BL03392	BH3598	ABC3061	BC5183	BA5412	OB2489	GK3088
1715	yvjB	-1	CC	BSU35240	BL03390	BH3599	ABC3062	BC5184	BA5414	OB2490	GK3092
2021	BL03388	-1	CC		BL03388	BH3600	ABC3063	BC1431	BA1449	OB2491	GK3099
1647	ftsX	-1	CC	BSU35250	BL03387	BH3601	ABC3064	BC5185	BA5415	OB2492	GK3100
1635	ftsE	-1	CC	BSU35260	BL03386	BH3602	ABC3065	BC5186	BA5416	OB2493	GK3101
117_2	cccB	-1	CN	BSU35270	BL03385			BC5187	BA5417	OB2494	GK3102
29_2	yvjA	-1	CN	BSU35280	BL03384	BH3604	ABC3066			OB2731	GK3103
1718	prfB	-1	CC	BSU35290	BL03383	BH3605	ABC3067	BC5188		OB2495	GK3106	SA0709
1267	secA	-1	CC	BSU35300	BL03381	BH3606	ABC3068	BC5189	BA5421	OB2496	GK3107	SA0708
825	yvyD	-1	CC	BSU35310	BL03380	BH3608	ABC3069	BC5190	BA5422	OB2498	GK3109	SA0707
2639	fliT	-1	CN	BSU35320	BL03378	BH3612				OB2499	GK3112
336	fliS	-1	CC	BSU35330	BL03377	BH3613	ABC3073	BC1639	BA1672	OB2500	GK3113
1318	fliD	-1	CC	BSU35340	BL03376	BH3614	ABC3074	BC1638	BA1671	OB2501	GK3114
2254	yvyC	-1	CO	BSU35350	BL03375	BH3615	ABC3075			OB2502	GK3115
289	hag	-1	CC	BSU35360	BL03374	BH3616	ABC3699	BC1656 BC1657 BC1658 BC1659	BA1706	OB2727	GK3131
2277	csrA	-1	CC	BSU35370	BL03373	BH3617	ABC3076			OB2503	GK3133
2345	yviF	-1	CN	BSU35380	BL03372	BH3618	ABC3077			OB2504	GK3134
2699	yviE	-1	CN	BSU35390	BL03371	BH3619				OB2505	GK3135
1913	flgL	-1	CC	BSU35400	BL03370	BH3620	ABC3078	BC1637		OB2506	GK3136
1427	flgK	-1	CC	BSU35410	BL03369	BH3621	ABC3079	BC1636	BA1669	OB2507	GK3137
2196	yvyG	-1	CN	BSU35420	BL03368	BH3622	ABC3080			OB2508	GK3138
2225	flgM	-1	CO	BSU35430	BL03367	BH3623	ABC3081			OB2509	GK3139
2324	yvyF	-1	CN	BSU35440	BL03366	BH3624	ABC3082			OB2510	GK3140
559	comFC	-1	CC	BSU35450	BL03365	BH3625	ABC3083	BC5192	BA5425	OB2516	GK3146	SA0706
773	comFA	-1	CN	BSU35470	BL03363	BH3626	ABC3084	BC5193	BA5426	OB2517	GK3147	SA0705
848	yviA	-1	CN	BSU35480	BL03362	BH3627	ABC3085	BC5198	BA5430	OB2518	GK3149	SA0704
2480	degU	-1	CO	BSU35490	BL03361	BH3628	ABC3086			OB2519	GK3150
2524	degS	-1	CO	BSU35500	BL03360	BH3629	ABC3087			OB2520	GK3151
770	yvyE	1	CC	BSU35510	BL03593	BH3630	ABC3088	BC5199	BA5431	OB2521	GK3152	SA0703
2887	yvhJ	1	CN	BSU35520	BL03592			BC5200	BA5432		GK3153
646	yvyH	-1	CC	BSU35660	BL02459			BC5201	BA5433		GK3162	SA0150
219	ytcB	-1	CC	BSU30870	BL03353	BH3709	ABC0508			OB2883	GK0839	SA0123
173	tuaD	-1	CC	BSU35580	BL03352	BH3708	ABC3686	BC5202	BA5434	OB2884	GK0840
149	tuaB	-1	CO	BSU35600	BL03350	BH3711	ABC3687	BC1587	BA1613	OB2885	GK3317	SA0127
3705	BH3713	-1	CC			BH3713	ABC3694			OB2889
1479	yvfC	-1	CC	BSU34250	BL03450	BH3716	ABC3697	BC5270		OB2892	GK3319	SA0156
242	gtaB	-1	CO	BSU35670	BL02431	BH3717	ABC3698	BC5275	BA5152	OB2894	GK3320	SA2288
826	ywqE	-1	CN	BSU36240	BL02482	BH3667	ABC3814	BC5276		OB2899	GK3323	SA0146
152	ywqD	-1	CC	BSU36250	BL03438	BH3668	ABC3815	BC5277 BC5279	BA1611	OB2900	GK3326	SA0145
167	ywqC	-1	CN	BSU36260	BL02483 BL03437	BH3669	ABC3816	BC5278	BA1609	OB2901	GK3327	SA0144
781	ywpB	-1	CC	BSU36370	BL02496	BH3735	ABC3832	BC5280	BA5508	OB2946	GK3329	SA1901
3130	BH3736	-1	CN			BH3736	ABC3838			OB2955	GK3330
118_2	flhP	-1	CN	BSU36390	BL02497	BH3737	ABC3839			OB2956	GK3331
1411	flhO	-1	CN	BSU36400	BL02499	BH3738	ABC3840	BC1671	BA1719	OB2957	GK3332
1730	mbl	-1	CC	BSU36410	BL02500	BH3739	ABC3841	BC5281	BA5520	OB2958	GK3333
1489	spoIIID	-1	CN	BSU36420	BL02501	BH3740	ABC3842	BC5282	BA5521	OB2959	GK3334
1565	spoIIQ	-1	CN	BSU36550	BL04028	BH3746	ABC3845	BC5283	BA5524	OB2961	GK3339
1643	spoIID	-1	CN	BSU36750	BL04005	BH3748	ABC3846	BC5287	BA5528	OB2962	GK3340
1153	murAA	-1	CC	BSU36760	BL04004	BH3749	ABC3847	BC5288	BA5529	OB2972	GK3341	SA1902
1298	ywmB	-1	CN	BSU36770	BL04003	BH3750	ABC3848	BC5289	BA5530	OB2973	GK3342
1376	ywzB	-1	CN	BSU36780	BL04002	BH3751	ABC3849	BC5290	BA5531		GK3343	SA1903
629	atpC	-1	CC	BSU36800	BL04001	BH3753	ABC3850	BC5305	BA5546	OB2974	GK3357	SA1904
1225	atpD	-1	CC	BSU36810	BL04000	BH3754	ABC3851	BC5306	BA5547	OB2975	GK3358	SA1905
989	atpG	-1	CC	BSU36820	BL03999	BH3755	ABC3852	BC5307	BA5548	OB2976	GK3359	SA1906
1230	atpA	-1	CC	BSU36830	BL03998	BH3756	ABC3853	BC5308	BA5549	OB2977	GK3360	SA1907
591	atpH	-1	CC	BSU36840	BL03997	BH3757	ABC3854	BC5309	BA5550	OB2978	GK3361	SA1908
690	atpF	-1	CC	BSU36850	BL03996	BH3758	ABC3855	BC5310	BA5551	OB2979	GK3362	SA1909
1394	atpE	-1	CC	BSU36860		BH3759	ABC3856	BC5311	BA5552	OB2980	GK3363	SA1910
939	atpB	-1	CC	BSU36870	BL03994	BH3760	ABC3857	BC5312	BA5553	OB2981	GK3364	SA1911
112	atpI	-1	CN	BSU36880	BL03993	BH3761	ABC3858	BC5313	BA5554	OB2982	GK3365
2663	BH3762	-1	CN			BH3762	ABC3859	BC5314	BA5555		GK3366
1682	vpr	-1	CO	BSU38090	BL03950	BH3763	ABC3860	BC4351	BA4584	OB2983
1009	upp	-1	CC	BSU36890	BL03992	BH3764	ABC3862	BC5315	BA5557	OB2984	GK3368	SA1914
1172	glyA	-1	CC	BSU36900	BL03991	BH3765	ABC3863	BC5316	BA5558	OB2985	GK3369	SA1915
746	ywlG	-1	CN	BSU36910	BL03990	BH3766	ABC3864	BC5317	BA5559	OB2986	GK3370	SA1916
575	ywlF	-1	CO	BSU36920	BL03989	BH3767	ABC3865	BC5318	BA5560		GK3371	SA1996
2498	mcpA	-1	CO			BH3768	ABC3866	BC0404	BA0370	OB2987	GK3372
545	ywlE	-1	CN	BSU36930	BL03988	BH3769	ABC3867	BC5319	BA5561	OB2988	GK3373	SA1917
1552	ywlD	-1	CC	BSU36940	BL03987	BH3770	ABC3868	BC5324	BA5567	OB2993	GK3374
873	ywlC	-1	CC	BSU36950	BL03986	BH3771	ABC3870	BC5325	BA5568	OB2994	GK3375	SA1918
2213	ywlB	-1	CN	BSU36960	BL03985	BH3772	ABC3871	BC5326	BA5569
1542	spoIIR	-1	CN	BSU36970	BL03984	BH3773	ABC3872	BC5327	BA5570	OB2996	GK3376
802	ywkE	-1	CC	BSU37000	BL03979	BH3774	ABC3873	BC5328	BA5571	OB2997	GK3377	SA1919
1121	prfA	-1	CC	BSU37010	BL03978	BH3775	ABC3874	BC5329	BA5572	OB2998	GK3378	SA1920
555	tdk	-1	CC	BSU37060	BL03975	BH3779	ABC3877	BC5330	BA5573	OB2999	GK3380	SA1921
1456	ytiA	-1	CC	BSU30700	BL02403	BH3780	ABC3878	BC5331	BA5574	OB3000		SA1922
1167	rho	-1	CC	BSU37080	BL03973	BH3781	ABC3879	BC5332	BA5575	OB3001	GK3382	SA1923
1722	ywjI	-1	CC	BSU37090	BL03972	BH3783	ABC3880	BC5333	BA5576	OB3002	GK3383
1126	murAB	-1	CC	BSU37100	BL03971	BH3784	ABC3881	BC5334	BA5578	OB3003	GK3384	SA1926
202	ywjH	-1	CO	BSU37110	BL03970	BH3785	ABC3882	BC0665 BC3371	BA0670 BA3430	OB3004	GK3385	SA1599
1071	fbaA	-1	CO	BSU37120	BL03969	BH3786	ABC3883	BC5335	BA5580	OB3005	GK3386	SA1927
1964	spo0F	-1	CC	BSU37130	BL03968	BH3787	ABC3884	BC5336	BA5581		GK3387
1370	ywjG	1	CN	BSU37140	BL04031	BH3788	ABC3885	BC5337	BA5582		GK3388	SA1928
1235	pyrG	-1	CC	BSU37150	BL03966	BH3792	ABC3886	BC5338	BA5583	OB3007	GK3389	SA1929
636	rpoE	-1	CN	BSU37160	BL05358	BH3793	ABC3887	BC5339	BA5584	OB3008	GK3390	SA1930
2438	BH3797	-1	CC			BH3797	ABC3888	BC5340	BA5585	OB3009	GK3392
4_1	mmgC	-1	CN	BSU24150 BSU37170	BL03927 BL03928	BH3798 BH3799	ABC3889	BC5341 BC5342	BA5586 BA5587	OB3010 OB3011	GK3393 GK3394
1658	mmgB	-1	CC	BSU24160	BL03926	BH3800	ABC3890	BC5343	BA5588	OB3012	GK3395
1719	mmgA	-1	CO	BSU24170	BL03925	BH3801	ABC3891	BC5344	BA5589	OB3013	GK3397
1767	ywjF	-1	CN	BSU37180	BL03924	BH3802	ABC3892	BC5345	BA5590	OB3014	GK3398
2079	ywjE	1	CC	BSU37190	BL03965	BH3803	ABC3893	BC5346	BA5591		GK3399
1202	argS	-1	CC	BSU37330	BL03923	BH3808	ABC3895	BC5364	BA5611	OB3015	GK3401	SA0564
487	ywiB	-1	CN	BSU37340	BL03922	BH3809	ABC3896	BC5365	BA5612	OB3016	GK3402	SA0563
2539	speB	-1	CC	BSU37490	BL03921		ABC3897	BC5370	BA5617		GK3404
2118	speE	-1	CC	BSU37500	BL03920	BH3811	ABC3898	BC5371	BA5619		GK3405
1743	ywhE	1	CC	BSU37510	BL03962	BH3812	ABC3899	BC5375	BA5623	OB3017	GK3406
805	ywhD	-1	CN	BSU37520	BL03919	BH3813	ABC3902	BC5376	BA5624	OB3018	GK3407	SA0561
2889	ywhC	-1	CN	BSU37530	BL03918			BC5377	BA5625		GK3408
1373	ywhB	1	CO	BSU37540	BL03961	BH3814	ABC3905	BC5378	BA5626		GK3409	SAS044
2407	ywgA	-1	CN	BSU37590	BL03916	BH3817	ABC3906			OB3019	GK3410
1170	ywfO	-1	CN	BSU37600	BL03914	BH3818	ABC3907	BC5379	BA5627	OB3020	GK3411	SA0560
1918	ywzC	-1	CN	BSU37610	BL03913	BH3821		BC5384	BA5632		GK3412	SA0550
52_3	rsfA	1	CN	BSU37620	BL03960			BC5385	BA5633		GK3413
878	ywfL	-1	CN	BSU37640	BL03912	BH3822	ABC3909	BC5386	BA5635	OB3021	GK3414	SA0546
816	yydA	-1	CC	BSU40230	BL02382	BH4007	ABC4093	BC5456	BA5708	OB3379	GK3467	SA0023
2630	BL05393	-1	CN		BL05393	BH4008		BC5457	BA5709		GK3468
68	yyxA	-1	CC	BSU40360	BL02376	BH4022	ABC4094	BC5458	BA5710	OB3447	GK3469	SA1549
1662	yycJ	-1	CN	BSU40370	BL02375	BH4023	ABC4095		BA5711	OB3448	GK3470	SA0021
561	yycI	-1	CN	BSU40380	BL02374	BH4024	ABC4096	BC5460	BA5712	OB3449	GK3471	SA0020
596	yycH	-1	CN	BSU40390	BL02373	BH4025	ABC4097	BC5461	BA5713	OB3450	GK3472	SA0019
1173	yycG	-1	CC	BSU40400	BL02372	BH4026	ABC4098	BC5462	BA5714	OB3451	GK3473	SA0018
1033	yycF	-1	CC	BSU40410	BL02371	BH4027	ABC4099	BC5463	BA5715	OB3452	GK3474	SA0017
1188	purA	-1	CC	BSU40420	BL03156	BH4028	ABC4100	BC5468	BA5716	OB3453	GK3475	SA0016
434	dnaC	-1	CC	BSU40440	BL01376	BH4029	ABC4101	BC0956	BA5717	OB3460	GK3476	SA0015
755	rplI	-1	CC	BSU40500	BL00092	BH4030	ABC4102	BC5471	BA5718	OB3461	GK3477	SA0014
1204	yybT	-1	CN	BSU40510	BL00093	BH4031	ABC4103	BC5472	BA5719	OB3462	GK3478	SA0013
599	yybS	-1	CN	BSU40520	BL00094	BH4032	ABC4104	BC5473	BA5720	OB3463	GK3479	SA0012
634	rpsR	-1	CC	BSU40890	BL00098	BH4048	ABC4105	BC5474	BA5721	OB3477	GK3480	SA0354
397	ssb	-1	CC	BSU40900	BL00099	BH4049	ABC4106	BC5475	BA5722	OB3478	GK3481	SA0353
647	rpsF	-1	CC	BSU40910	BL00100	BH4050	ABC4107	BC5476	BA5723	OB3479	GK3482	SA0352
1151	yyaF	-1	CC	BSU40920	BL00101	BH4051	ABC4108	BC5477	BA5724	OB3480	GK3483	SA0351
1894	BL05397	-1	CN		BL05397	BH4052		BC5478	BA5725	OB3481	GK3485	SA0350
2955	yyaD	-1	CN	BSU40940	BL00102	BH4053	ABC4109			OB3483
1511	yyaC	1	CN	BSU40950	BL00091	BH4054	ABC4110	BC5480	BA5728	OB3484	GK3487
2353	ydfK	-1	CO	BSU05450		BH4055		BC1784	BA1856	OB3485	GK3488
916	spo0J	-1	CN	BSU40960	BL00103	BH4057	ABC4112	BC5481	BA5729	OB3486	GK3489	SA0348
1689	soj	-1	CO	BSU40970	BL00104	BH4058	ABC4113	BC5482	BA5730	OB3487	GK3490
876	yyaA	-1	CN	BSU40990	BL00107	BH4059	ABC4114	BC5483	BA5731	OB3488	GK3491	SA2498
972	gidB	-1	CC	BSU41000	BL00108	BH4060	ABC4115	BC5484	BA5732	OB3489	GK3492	SA2499
1256	gidA	-1	CC	BSU41010	BL00109	BH4061	ABC4116	BC5485	BA5733	OB3490	GK3493	SA2500
1194	thdF	-1	CC	BSU41020	BL00110	BH4062	ABC4117	BC5486	BA5734	OB3491	GK3494	SA2501
1520	jag	-1	CN	BSU41030	BL00111	BH4063	ABC4118	BC5487	BA5735	OB3493	GK3495
1639	spoIIIJ	-1	CC	BSU41040	BL00112	BH4064	ABC4119	BC5488	BA5736	OB3494	GK3496
608	rnpA	-1	CC	BSU41050	BL00113	BH4065	ABC4120	BC5489	BA5737	OB3495	GK3497	SA2502
522	rpmH	-1	CC	BSU41060	BL05398	BH4066	ABC4121	BC5490	BA5738	OB3496	GK3498	SAS093
1162	dnaA	1	CC	BSU00010	BL00076	BH0001	ABC0001	BC0001	BA0001	OB0001	GK0001	SA0001
1084	dnaN	1	CC	BSU00020	BL00077	BH0002	ABC0002	BC0002	BA0002	OB0002	GK0002	SA0002
510	yaaA	1	CC	BSU00030	BL00078	BH0003	ABC0003	BC0003	BA0003	OB0003	GK0003	SA0003
1097	recF	1	CC	BSU00040	BL00079	BH0004	ABC0004	BC0004	BA0004	OB0004	GK0004	SA0004
2627	yaaB	1	CN	BSU00050	BL00080	BH0005	ABC0005			OB0005
1252	gyrB	1	CC	BSU00060	BL00081	BH0006	ABC0006	BC0005	BA0005	OB0006	GK0005	SA0005
1270	gyrA	1	CC	BSU00070	BL00082	BH0007	ABC0007	BC0006	BA0006	OB0007	GK0006	SA0006
564	BH0008	1	CO			BH0008	ABC2435		BA0975	OB0008	GK0007
2010	yaaC	-1	CN	BSU00080	BL02362	BH0019	ABC0010	BC0012		OB0009	GK0008
1222	guaB	1	CC	BSU00090	BL02350	BH0020	ABC0011	BC0013	BA0008	OB0010	GK0009	SA0375
21_2	dacA	1	CN	BSU00100	BL02352	BH0021	ABC0012	BC0014	BA0009	OB0011	GK0010
1114	yaaD	1	CN	BSU00110	BL02353	BH0022	ABC0451	BC0015	BA0010	OB2687	GK0011	SA0477
782	yaaE	1	CN	BSU00120	BL02354	BH0023	ABC0452	BC0016	BA0011	OB2686	GK0012	SA0478
1144	serS	1	CC	BSU00130	BL02355	BH0024	ABC0013	BC0017	BA0012	OB0012	GK0013	SA0009
2489	dck	-1	CN	BSU00140	BL02366		ABC2890		BA0014	OB0015		SA0514
1998	dgk	-1	CN	BSU00150	BL02367		ABC2889	BC0021	BA0015	OB0016		SA0515
1717	yaaH	-1	CC	BSU00160	BL02368	BH2292	ABC3113	BC3607	BA3668	OB0024	GK0014
2357	yaaI	-1	CO	BSU00170	BL02370		ABC0969	BC0022	BA0016	OB0025
803	yaaJ	1	CC	BSU00180	BL02356	BH0033	ABC0034	BC0023	BA0018	OB0026	GK0016	SA0516
1133	dnaX	1	CC	BSU00190	BL02357	BH0034	ABC0037	BC0024	BA0019	OB0029	GK0017	SA0436
668	yaaK	1	CC	BSU00200	BL02358	BH0035	ABC0038	BC0025	BA0020	OB0030	GK0018	SA0437
999	recR	1	CC	BSU00210	BL02359	BH0036	ABC0039	BC0026	BA0021	OB0031	GK0019	SA0438
1345	yaaL	1	CN	BSU00220	BL02360	BH0037	ABC0040	BC0027	BA0022	OB0032	GK0020
1397	bofA	1	CN	BSU00230	BL02361	BH0038	ABC0041	BC0028	BA0024	OB0033	GK0021
1847	csfB	1	CN	BSU00240	BL05001	BH0040		BC0034	BA0025	OB0034	GK0022
76_1	yaaO	1	CN	BSU00270	BL02508	BH0041	ABC0049	BC0035	BA0026	OB0035	GK0023	SA0439
810	tdk	1	CC	BSU00280	BL02509	BH0042	ABC0050	BC0036	BA0027	OB0036	GK0024	SA0440
2366	yaaQ	1	CN	BSU00290	BL02510	BH0043	ABC0051			OB0037		SA0441
730	holB	1	CN	BSU00310	BL00541	BH0044	ABC0052	BC0037	BA0028	OB0039	GK0025	SA0442
954	yaaT	1	CN	BSU00320	BL00539	BH0045	ABC0053	BC0038	BA0029	OB0040	GK0026	SA0443
549	yabA	1	CN	BSU00330	BL00538	BH0046	ABC0054	BC0039	BA0030	OB0041	GK0027	SA0444
860	yabB	1	CC	BSU00340	BL00537	BH0047	ABC0055	BC0040	BA0031	OB0042	GK0028	SA0445
1891	yazA	1	CC	BSU00350	BL00536	BH0048	ABC0056		BA0032	OB0043		SA0446
886	yabC	1	CC	BSU00360	BL00535	BH0049	ABC0057	BC0041	BA0033	OB0044	GK0029	SA0447
1484	abrB	-1	CN	BSU00370	BL00502	BH0050	ABC0058	BC0042	BA0034	OB0045	GK0030
1254	metG	1	CC	BSU00380	BL00533	BH0053	ABC0061	BC0043	BA0036	OB0046	GK0031	SA0448
1035	yabD	1	CC	BSU00390	BL00532	BH0054	ABC0067	BC0044	BA0037	OB0047	GK0032	SA0449
35	yabE	1	CN	BSU00400	BL00531	BH0055	ABC0068	BC0813 BC2952 BC5239	BA0796 BA2967 BA3845 BA5481	OB0048	GK0033
726	rnmV	1	CN	BSU00410	BL00530	BH0056	ABC0069	BC0045	BA0038	OB0049	GK0034	SA0450
1034	ksgA	1	CC	BSU00420	BL00529	BH0057	ABC0070	BC0046	BA0039	OB0050	GK0035	SA0451
1675	yabG	1	CN	BSU00430	BL00528	BH0058	ABC0071	BC0047	BA0040	OB0051	GK0036
601	veg	1	CN	BSU00440	BL00527	BH0059	ABC0072	BC0048	BA0041	OB0053	GK0037	SA0452
1385	sspF	1	CN	BSU00450	BL00526	BH0060	ABC0073	BC0049	BA0042	OB0054	GK0038
985	ispE	1	CC	BSU00460	BL00525	BH0061	ABC0074	BC0050	BA0043	OB0055	GK0039	SA0453
974	purR	1	CN	BSU00470	BL00523	BH0062	ABC0075	BC0051	BA0044	OB0056	GK0040	SA0454
654	yabJ	1	CC	BSU00480	BL00522	BH0063	ABC0076	BC0052	BA0046	OB3060	GK0041	SA0455
630	spoVG	1	CN	BSU00490	BL00521	BH0064	ABC0077	BC0053	BA0047	OB0057	GK0042	SA0456
1147	gcaD	1	CC	BSU00500	BL00520	BH0065	ABC0078	BC0054	BA0048	OB0058	GK0043	SA0457
1110	prs	1	CC	BSU00510	BL00519	BH0066	ABC0079	BC0055	BA0049	OB0059	GK0044	SA0458
1977	ctc	1	CC	BSU00520	BL00518	BH0067	ABC0080			OB0060	GK0045	SA0459
819	spoVC	1	CC	BSU00530	BL00517	BH0068	ABC0081	BC0056	BA0050	OB0061	GK0046	SA0460
1867	yabK	1	CN	BSU00540	BL00516		ABC0082	BC0057	BA0051	OB0062	GK0047
1272	mfd	1	CC	BSU00550	BL00515	BH0069	ABC0083	BC0058	BA0052	OB0063	GK0048	SA0461
1589	spoVT	1	CN	BSU00560	BL00514	BH0070	ABC0084	BC0059	BA0053	OB0064	GK0049
927	yabM	1	CC	BSU00570	BL00513	BH0071	ABC0088	BC0060	BA0054	OB0065	GK0050	SA0462
1023	yabN	1	CC	BSU00580	BL00512	BH0072	ABC0089	BC0061	BA0055	OB0066	GK0051	SA0463
613	yabO	1	CC	BSU00590	BL00511	BH0073	ABC0090	BC0062	BA0056	OB0067	GK0052	SA0464
1471	yabP	1	CN	BSU00600	BL00510	BH0074	ABC0096	BC0063	BA0057	OB0068	GK0053
1476	yabQ	1	CN	BSU00610	BL00509	BH0075	ABC0097	BC0064	BA0058	OB0069	GK0054
544	divIC	1	CN	BSU00620	BL00508	BH0076	ABC0098	BC0065	BA0059	OB0070	GK0055	SA0465
728	yabR	1	CN	BSU00630	BL00507	BH0077	ABC0099	BC0066	BA0060	OB0071	GK0056	SA0466
1765	spoIIE	1	CO	BSU00640	BL00506	BH0078	ABC0101	BC0069	BA0061	OB0074	GK0057
2477	yabS	1	CN	BSU00650	BL00505	BH0079	ABC0102			OB0075	GK0058
2478	yabT	1	CO	BSU00660	BL00504	BH0080	ABC0103			OB0076	GK0059
644	yacA	1	CC	BSU00670	BL00503	BH0083	ABC0104	BC0070	BA0062	OB0077	GK0060	SA0467
858	hprT	1	CC	BSU00680	BL05003	BH0084	ABC0105	BC0071	BA0063	OB0078	GK0061	SA0468
1239	ftsH	1	CC	BSU00690	BL00852	BH0085	ABC0106	BC0072	BA0064	OB0079	GK0062	SA0469
1615	yacB	1	CN	BSU00700	BL00853	BH0086	ABC0107	BC0073	BA0065	OB0081	GK0063
1047	hslO	1	CC	BSU00710	BL00854	BH0087	ABC0108	BC0074	BA0066	OB0082	GK0064	SA0470
1085	cysK	1	CC	BSU00730	BL00857	BH0088	ABC0109	BC0075	BA0067	OB0084	GK0065	SA0471
78_1	pabB	1	CN	BSU00740	BL00858	BH0090	ABC0110	BC0076	BA0068		GK0066
224	pabA	1	CC	BSU00750	BL00859	BH0091	ABC0111	BC0077	BA0069	OB0526	GK0067	SA0668
2045	pabC	1	CN	BSU00760	BL00860	BH0092	ABC0112	BC0078	BA0070		GK0068
840	sul	1	CC	BSU00770	BL00861	BH0093	ABC0113	BC0079	BA0071	OB0085	GK0069	SA0472
633	folB	1	CC	BSU00780	BL00862	BH0094	ABC0114	BC0080	BA0072	OB0086	GK0070	SA0473
689	folK	1	CC	BSU00790	BL05004	BH0095	ABC0115	BC0081	BA0073	OB0087	GK0071	SA0474
252	yazB	1	CN	BSU00800	BL05005	BH0096	ABC1745 ABC1851	BC0082	BA0074	OB3501	GK0072	SA1833
2131	yacF	1	CC	BSU00810	BL03311	BH0097	ABC0116	BC0083	BA0075		GK0073
1228	lysS	1	CC	BSU00820	BL03312	BH0098	ABC0117	BC0084	BA0076	OB0088	GK0074	SA0475
734	ctsR	1	CN	BSU00830	BL03258	BH0100	ABC0118	BC0099	BA0077	OB0090	GK0075	SA0480
607	mcsA	1	CN	BSU00840	BL03259	BH0101	ABC0119	BC0100	BA0078	OB0091	GK0076	SA0481
911	mcsB	1	CN	BSU00850	BL03260	BH0102	ABC0120	BC0101	BA0079	OB0092	GK0077	SA0482
1271	clpC	1	CC	BSU00860	BL03261	BH0103	ABC0121	BC0102	BA0080	OB0093	GK0078	SA0483
1175	radA	1	CC	BSU00870	BL03262	BH0104	ABC0122	BC0103	BA0081	OB0094	GK0079	SA0484
2527	yacK	1	CN	BSU00880	BL03263	BH0105	ABC0123	BC0104	BA0082
950	yacL	1	CN	BSU00890	BL03264	BH0106	ABC0124	BC0105	BA0083	OB0095	GK0080	SA0485
593	ispD	1	CC	BSU00900	BL03265	BH0107	ABC0125	BC0106	BA0084		GK0081	SA0241 SA0245
2028	ispF	1	CC	BSU00910	BL03266	BH0108	ABC0126	BC0107	BA0085		GK0082
1212	gltX	1	CO	BSU00920	BL03267	BH0109	ABC0127	BC0108	BA0086	OB0096	GK0083	SA0486
936	cysE	1	CC	BSU00930	BL03268	BH0110	ABC0128	BC0109	BA0088	OB0098	GK0084	SA0487
1192	cysS	1	CC	BSU00940	BL03269	BH0111	ABC0129	BC0110	BA0089	OB0099	GK0085	SA0488
640	yazC	1	CN	BSU00950	BL03270	BH0112	ABC0130	BC0111	BA0090	OB0100	GK0086	SA0489
951	yacO	1	CC	BSU00960	BL03271	BH0113	ABC0131	BC0112	BA0091	OB0101	GK0087	SA0490
631	yacP	1	CN	BSU00970	BL03272	BH0114	ABC0132	BC0113	BA0092	OB0102	GK0088	SA0491
494	sigH	1	CN	BSU00980	BL03273	BH0115	ABC0133	BC0114	BA0093	OB0103	GK0089	SA0492
2668	rpmG	1	CC	BSU00990		BH0116			BA0094	OB0104	GK0090
523	secE	1	CN	BSU01000	BL05006	BH0117	ABC0135	BC0115	BA0095	OB0105	GK0091	SA0493
852	nusG	1	CC	BSU01010	BL05007	BH0118	ABC0136	BC0116	BA0096	OB0106	GK0092	SA0494
849	rplK	1	CC	BSU01020	BL05008	BH0119	ABC0137	BC0117	BA0097	OB0107	GK0093	SA0495
1016	rplA	1	CC	BSU01030	BL02802	BH0120	ABC0138	BC0118	BA0098	OB0108	GK0094	SA0496
820	rplJ	1	CC	BSU01040	BL02801	BH0121	ABC0139	BC0119	BA0099	OB0109	GK0095	SA0497
722	rplL	1	CC	BSU01050	BL02800	BH0122	ABC0140	BC0120	BA0100	OB0110	GK0096	SA0498
767	ybxB	1	CC	BSU01060	BL02799	BH0124	ABC0141	BC0121	BA0101	OB0111	GK0097	SA0499
1282	rpoB	1	CC	BSU01070	BL02798	BH0126	ABC0142	BC0122	BA0102	OB0112	GK0098	SA0500
1281	rpoC	1	CC	BSU01080	BL02626	BH0127	ABC0143	BC0123	BA0103	OB0113	GK0099	SA0501
1350	ybxF	1	CN	BSU01090	BL05009	BH0128	ABC0144	BC0124	BA0104		GK0100	SA0502
837	rpsL	1	CC	BSU01100	BL01060	BH0129	ABC0145	BC0125	BA0105	OB0114	GK0101	SA0503
914	rpsG	1	CC	BSU01110	BL01059	BH0130	ABC0146	BC0126	BA0106	OB0115	GK0102	SA0504
1269	fusA	1	CC	BSU01120	BL01057	BH0131	ABC0147	BC0128	BA0107	OB0116	GK0103	SA0505
1205	tuf	1	CO	BSU01130	BL01055	BH0132	ABC0148	BC0129	BA0108	OB0117	GK0104	SA0506
749	rpsJ	1	CC	BSU01150	BL01054	BH0133	ABC0149	BC0130	BA0109	OB0118	GK0105	SA2048
944	rplC	1	CC	BSU01160	BL01053	BH0134	ABC0150	BC0131	BA0110	OB0119	GK0106	SA2047
900	rplD	1	CC	BSU01170	BL01052	BH0135	ABC0151	BC0132	BA0111	OB0120	GK0107	SA2046
618	rplW	1	CC	BSU01180	BL01050	BH0136	ABC0152	BC0133	BA0112	OB0121	GK0108	SA2045
1103	rplB	1	CC	BSU01190	BL01049	BH0137	ABC0153	BC0134	BA0113	OB0122	GK0109	SA2044
708	rpsS	1	CC	BSU01200	BL01048	BH0138	ABC0154	BC0135	BA0114	OB0123	GK0110	SA2043
701	rplV	1	CC	BSU01210	BL01047	BH0139	ABC0155	BC0136	BA0115	OB0124	GK0111	SA2042
1019	rpsC	1	CC	BSU01220	BL01046	BH0140	ABC0156	BC0137	BA0116	OB0125	GK0112	SA2041
879	rplP	1	CC	BSU01230	BL01044	BH0141	ABC0157	BC0138	BA0117	OB0126	GK0113	SA2040
573	rpmC	1	CC	BSU01240	BL01043	BH0142	ABC0158	BC0139	BA0118	OB0127	GK0114	SA2039
666	rpsQ	1	CC	BSU01250	BL01042	BH0143	ABC0159	BC0140	BA0119	OB0128	GK0115	SA2038
524	rplN	1	CC	BSU01260	BL01041	BH0144	ABC0160	BC0141	BA0120	OB0129	GK0116	SA2037
680	rplX	1	CC	BSU01270	BL01040	BH0145	ABC0161	BC0142	BA0121	OB0130	GK0117	SA2036
966	rplE	1	CC	BSU01280	BL01039	BH0146	ABC0162	BC0143	BA0122	OB0131	GK0118	SA2035
374	rpsN	1	CN	BSU01290	BL01038	BH0147	ABC0163	BC0144	BA0123	OB0132	GK0119	SAS079
827	rpsH	1	CC	BSU01300	BL01037	BH0148	ABC0164	BC0145	BA0124	OB0133	GK0120	SA2034
838	rplF	1	CC	BSU01310	BL01036	BH0149	ABC0165	BC0146	BA0125	OB0134	GK0121	SA2033
696	rplR	1	CC	BSU01320	BL01035	BH0150	ABC0166	BC0147	BA0126	OB0135	GK0122	SA2032
864	rpsE	1	CC	BSU01330	BL01034	BH0151	ABC0167	BC0148	BA0127	OB0136	GK0123	SA2031
532	rpmD	1	CC	BSU01340	BL01033	BH0152	ABC0168	BC0149	BA0128	OB0137	GK0124	SA2030
853	rplO	1	CC	BSU01350	BL01032	BH0153	ABC0169	BC0150	BA0129	OB0138	GK0125	SA2029
450	secY	1	CC	BSU01360	BL01031	BH0154	ABC0170	BC2740	BA0130	OB0139	GK0126	SA2028
958	adk	1	CC	BSU01370	BL01030	BH0155	ABC0171	BC0152	BA0131	OB0140	GK0127	SA2027
2091	map	1	CC	BSU01380	BL01029	BH0156	ABC0172	BC0153	BA0132		GK0128
641	infA	1	CC	BSU01390	BL01028	BH0158	ABC0173	BC0154	BA0133	OB0141	GK0129	SA2026
543	rpmJ	1	CC	BSU01400	BL05011	BH0159	ABC0174	BC0155	BA0134	OB0142	GK0130	SAS078
778	rpsM	1	CC	BSU01410	BL01026	BH0160	ABC0175	BC0156	BA0135	OB0143	GK0131	SA2025
797	rpsK	1	CC	BSU01420	BL01027	BH0161	ABC0176	BC0157	BA0136	OB0144	GK0132	SA2024
1136	rpoA	1	CC	BSU01430	BL01025	BH0162	ABC0177	BC0158	BA0137	OB0145	GK0133	SA2023
688	rplQ	1	CC	BSU01440	BL01024	BH0163	ABC0178	BC0159	BA0138	OB0146	GK0134	SA2022
857	ybxA	1	CO	BSU01450	BL01023	BH0164	ABC0179	BC0160	BA0139	OB0147	GK0135	SA2021
841	ybaE	1	CO	BSU01460	BL01022	BH0165	ABC0180	BC0161	BA0140	OB0148	GK0136	SA2020
862	ybaF	1	CO	BSU01470	BL01021	BH0166	ABC0181	BC0162	BA0141	OB0149	GK0137	SA2019
1578	truA	1	CC	BSU01480	BL01020	BH0167	ABC0182	BC0163		OB0150	GK0138	SA2018
808	rplM	1	CC	BSU01490	BL01019	BH0168	ABC0183	BC0164	BA0143	OB0151	GK0139	SA2017
774	rpsI	1	CC	BSU01500	BL01018	BH0169	ABC0184	BC0165	BA0144	OB0152	GK0140	SA2016
1935	ybaK	1	CN	BSU01520	BL01017	BH0238	ABC0191	BC0166	BA0145		GK0141
1595	cwlD	1	CC	BSU01530	BL01016	BH0239	ABC0192	BC0167	BA0146	OB0195	GK0142
1113	ybaL	1	CC	BSU01540	BL01015	BH0240	ABC0195	BC0168	BA0147	OB0196	GK0143	SA1969
1514	gerD	-1	CN	BSU01550	BL01012	BH0241	ABC0200	BC0169	BA0148	OB0197	GK0144
1534	kbaA	1	CN	BSU01560	BL01014	BH0242	ABC0201	BC0170	BA0149	OB0198	GK0147
1568	ybaN	-1	CO	BSU01570	BL01011	BH0243	ABC0202	BC0171	BA0150	OB0199	GK0148
2708	BH0244	1	CN			BH0244	ABC0203	BC0172	BA0151	OB0200
368	sigW	1	CC	BSU01730	BL02699	BH0263	ABC0239	BC2108	BA2114	OB0228	GK0150
2397	ybbM	1	CN	BSU01740	BL02700	BH0264	ABC0240			OB0229	GK0151
935	ybbP	1	CN	BSU01750	BL02701	BH0265	ABC0241	BC0186	BA0155	OB0230	GK0152	SA1967
660	ybbR	1	CN	BSU01760	BL02702	BH0266	ABC0242	BC0187	BA0156	OB0231	GK0153	SA1966
1186	ybbT	1	CC	BSU01770	BL02703	BH0267	ABC0243	BC0188	BA0157	OB0232	GK0154	SA1965
1240	glmS	1	CC	BSU01780	BL02704	BH0268	ABC0245	BC0190	BA0159	OB0235	GK0155	SA1959
389	ddl	1	CC	BSU04560	BL02193	BH1621	ABC2907	BC0257	BA2610	OB1306	GK0223	SA1887
1008_2	murF	1	CN	BSU04570	BL02194			BC0258	BA0246		GK0224	SA1886
3330	BL02196	1	CO		BL02196		ABC3006			OB0606	GK0225
444	ydbR	1	CC	BSU04580	BL02197	BH2384	ABC2200 ABC3943	BC0259	BA0247	OB0609	GK0226	SA1885
1469	ydcA	-1	CC	BSU04610	BL02214	BH0517	ABC0804	BC0261	BA0249	OB0618	GK0227
1442	acpS	1	CC	BSU04620		BH0518	ABC0805	BC0262	BA0250	OB0619	GK0228	SA1875
1630	ydcC	1	CN	BSU04630	BL02200	BH0519	ABC0806	BC0263	BA0251	OB0621	GK0229
139	alr	1	CC	BSU04640	BL02201	BH0520	ABC0807	BC0264	BA0252	OB3149 OB3226	GK0231	SA1874
328	ydcD	1	CN	BSU04650	BL02805	BH0521	ABC0808	BC0265	BA0253	OB0622	GK0232	SAS067
714	ydcE	1	CO	BSU04660	BL05041	BH0522	ABC0809	BC0266	BA0254	OB0623	GK0233	SA1873
2876	rsbR	1	CO	BSU04670	BL02202	BH0523	ABC0810			OB0624
2807	rsbS	1	CN	BSU04680	BL02203	BH0524	ABC0811			OB0625
2202	rsbT	1	CN	BSU04690	BL02204	BH0525	ABC0812			OB0626	GK1472
156	rsbU	1	CO	BSU04700	BL02205	BH0526	ABC0813	BC1006	BA0994	OB0627	GK1478(1) GK3425	SA1872
1426	rsbV	1	CC	BSU04710	BL02206	BH0527	ABC0814	BC1002	BA0990	OB0628		SA1871
643	rsbW	1	CN	BSU04720	BL02207	BH0528	ABC0815	BC1003	BA0991	OB0629	GK3423	SA1870
783	sigB	1	CN	BSU04730	BL02208	BH0529	ABC0816	BC1004	BA0992	OB0630	GK3424	SA1869
2763	rsbX	1	CN	BSU04740	BL02209	BH0530	ABC0817			OB0631
1238	ydcI	1	CC	BSU04780	BL02210	BH0531	ABC0818	BC0267	BA0255	OB0632	GK0234	SA1868
753	ydcK	1	CN	BSU04790	BL05043	BH0532	ABC0820	BC0268	BA0257	OB0634	GK0235	SA1867
1820	thiL	1	CC	BSU05900	BL00841	BH0544	ABC0867	BC3242	BA3314	OB0644
676	ydiB	1	CC	BSU05910	BL00842	BH0545	ABC0868	BC0286	BA0258	OB0645	GK0236	SA1857
724	ydiC	1	CC	BSU05920	BL00843	BH0546	ABC0869	BC0287	BA0259	OB0646	GK0237	SA1856
664	ydiD	1	CC	BSU05930	BL00844	BH0547	ABC0870	BC0288	BA0260	OB0647	GK0238	SA1855
1092	gcp	1	CC	BSU05940	BL00845	BH0548	ABC0871	BC0289	BA0261	OB0648	GK0239	SA1854
1139	ydiF	-1	CC	BSU05950	BL00849	BH0550	ABC0872	BC0290	BA0262	OB0651	GK0240	SA1852
874	ydiH	1	CN	BSU05970	BL00847	BH0551	ABC0873	BC0291	BA0263	OB0652	GK0242	SA1851
154	tatAY	1	CN	BSU05980	BL00848	BH0552	ABC0874	BC2197	BA2242	OB1738	GK1515	SA0335
221	tatCY	1	CC	BSU05990	BL05049	BH0553	ABC0875	BC2198	BA2243	OB1737	GK0244	SA0334
1804	ydiK	-1	CN	BSU06000	BL05050	BH0559		BC0292	BA0264	OB0653	GK0245
645	ydiL	-1	CN	BSU06010	BL05051	BH0560	ABC0880	BC0293	BA0265	OB0654	GK0246	SA1838
620	groES	1	CC	BSU06020	BL03284	BH0561	ABC0881	BC0294	BA0266	OB0655	GK0248	SA1837
1227	groEL	1	CC	BSU06030	BL03283	BH0562	ABC0882	BC0295	BA0267	OB0656	GK0249	SA1836
1720	yebA	1	CN	BSU06350	BL02927	BH0606	ABC0935	BC2115	BA2120	OB0715	GK0253
1236	guaA	1	CC	BSU06360	BL00920	BH0607	ABC0936	BC0296	BA0268	OB0716	GK0254	SA0376
1159	pbuG	1	CC	BSU06370	BL02932	BH0608	ABC0959	BC0297	BA0270	OB0723	GK0255	SA2050
1495	yebE	1	CN	BSU06400	BL01474	BH0621	ABC1774	BC3353	BA3420	OB0738		SA1727
1860	yebG	1	CN	BSU06410	BL01475	BH0622	ABC1018	BC3309	BA3341		GK1610
764	purE	1	CC	BSU06420	BL01476	BH0623	ABC1024	BC0323	BA0288	OB0739	GK0257	SA0916
991	purK	1	CC	BSU06430	BL01477	BH0624	ABC1025	BC0324	BA0289	OB0740	GK0258	SA0917
1210	purB	1	CC	BSU06440	BL01478	BH0625	ABC1026	BC0325	BA0290	OB0741	GK0259	SA1724
942	purC	1	CC	BSU06450	BL01479	BH0626	ABC1027	BC0326	BA0291	OB0742	GK0260	SA0918
521	purS	1	CN	BSU06460	BL01480	BH0627	ABC1028	BC0327	BA0292	OB0743	GK0261	SA0919
937	purQ	1	CC	BSU06470	BL01481	BH0628	ABC1029	BC0328	BA0293	OB0744	GK0262	SA0920
1234	purL	1	CC	BSU06480	BL01482	BH0629	ABC1030	BC0329	BA0294	OB0745	GK0263	SA0921
1157	purF	1	CC	BSU06490	BL01483	BH0630	ABC1031	BC0330	BA0295	OB0746	GK0264	SA0922
1051	purM	1	CC	BSU06500	BL01484	BH0631	ABC1032	BC0331	BA0296	OB0747	GK0265	SA0923
769	purN	1	CC	BSU06510	BL01485	BH0632	ABC1033	BC0332	BA0297	OB0748	GK0266	SA0924
1152	purH	1	CC	BSU06520	BL01486	BH0633	ABC1034	BC0333	BA0298	OB0749	GK0267	SA0925
1045	purD	1	CC	BSU06530	BL01487	BH0634	ABC1035	BC0334	BA0299	OB0750	GK0268	SA0926
2679	BL05060	-1	CN		BL05060	BH0636		BC0337	BA0302		GK0270
1751	yerA	1	CN	BSU06560	BL01492	BH0637	ABC1075	BC3012	BA3032	OB0751	GK0271
2900	yerB	1	CN	BSU06570	BL01493	BH0638				OB0752	GK0272
1947	yerC	1	CN	BSU06580	BL05061	BH0639	ABC1076			OB0753	GK0273	SA1723
898	pcrB	1	CN	BSU06600	BL00587	BH0647	ABC1085	BC0339	BA0304	OB0758	GK0274	SA1722
1246	pcrA	1	CC	BSU06610	BL00588	BH0648	ABC1086	BC0340	BA0305	OB0759	GK0275	SA1721
1242	ligA	1	CC	BSU06620	BL00589	BH0649	ABC1087	BC0341	BA0306	OB0760	GK0276	SA1720
834	yerH	1	CN	BSU06630	BL00590	BH0650	ABC1088	BC0342	BA0307	OB0761	GK0277	SA1719
585	gatC	1	CN	BSU06670	BL00600	BH0665	ABC1096	BC0350	BA0320	OB0764	GK0281	SA1717
1189	gatA	1	CO	BSU06680	BL00601	BH0666	ABC1097	BC0351	BA0321	OB0765	GK0282	SA1716
1224	gatB	1	CN	BSU06690	BL00602	BH0667	ABC1098	BC0352	BA0322	OB0766	GK0283	SA1715
1022	yerQ	1	CC	BSU06720	BL02630	BH0676	ABC1099	BC0353	BA0323	OB0767	GK0341	SA1714
1135	yefA	1	CO	BSU06730	BL02629	BH0687	ABC1101	BC0364	BA0333	OB0768	GK0342	SA1713
2180	yflC	1	CO	BSU07730	BL03066(1)	BH0859(1)		BC0430(1)	BA0386(1)		GK0402(1)
1855	yflB	1	CO	BSU07740	BL03066(2)	BH0859(2)		BC0430(2)	BA0386(2)	OB0398	GK0402(2)
491_2	yfkK	-1	CN	BSU07870	BL03111			BC0449	BA0406		GK0418	SA1696
1478	yfkJ	1	CC	BSU07880	BL03081	BH2238		BC0450	BA0407	OB0873	GK0419	SA1697
421	yfkH	1	CC	BSU07900	BL03083	BH3355	ABC2916	BC0452	BA0409	OB0875	GK0420	SA1699
1369	yfkE	1	CC	BSU07920	BL03085	BH0465 BH2867		BC0462	BA0419	OB0443	GK0423
1607	yfkD	1	CN	BSU07930	BL03086	BH0888	ABC1291	BC0463	BA0420	OB0878	GK0424
868	yfkB	-1	CN	BSU07950 BSU07960	BL03114	BH0889	ABC1292	BC0464	BA0421	OB0436	GK0425	SA1693
3489	BH0894	1	CO			BH0894		BC0466	BA0423		GK0426
1642	yfjS	1	CO	BSU07980	BL03088	BH0895	ABC1296	BC0467	BA0424	OB0880	GK0427
2553	yfjO	1	CO	BSU08020	BL03091	BH0897	ABC1300		BA0426		GK0429
1780	yfhD	-1	CN	BSU08490	BL05071	BH0921	ABC0955		BA3611	OB2906	GK0448
2412	BL03054	-1	CN		BL03054	BH0923		BC0495	BA0513	OB0891	GK0450
725	yfhF	-1	CC	BSU08510	BL03055	BH3889	ABC1303	BC0497	BA0515	OB0892	GK0451	SA0724
695	yfhG	1	CC	BSU08520	BL03032	BH0924	ABC1304	BC0498	BA0516	OB0893	GK0452	SA1690
580	yfhH	1	CN	BSU08530	BL03033	BH0925	ABC1305	BC0499	BA0517	OB0894	GK0453	SA1689
2605	BH0926	-1	CN			BH0926	ABC1306	BC0500	BA0518		GK0454
1796	sspK	-1	CN	BSU08550	BL05073	BH0927	ABC1307	BC0501	BA0519		GK0455
2722	yfhJ	1	CN	BSU08560	BL03034	BH0928		BC0502	BA0520
980	yfhP	-1	CN	BSU08620	BL03057	BH0929	ABC1308	BC0503	BA0521	OB0895	GK0456	SA1686
1000	yfhQ	1	CC	BSU08630	BL03038	BH0931	ABC1309	BC0504	BA0522	OB0896	GK0463	SA1685
1364	yfhS	-1	CN	BSU08640	BL03058	BH0937	ABC1312	BC0505	BA0523	OB0897	GK0464
375	fabL	1	CO	BSU08650	BL03039	BH0938	ABC1313	BC3174	BA1847 BA3204		GK0465
1299	sspE	1	CN	BSU08660	BL03040	BH0939	ABC1314	BC0506	BA0524	OB0898	GK0466
2604	ygaB	1	CN	BSU08670	BL03041			BC0507	BA0526		GK0467
932	ygaC	1	CN	BSU08680	BL03042	BH0940	ABC1315	BC0508	BA0527	OB0899	GK0468	SA1684
1760	ygaD	1	CC	BSU08690	BL03043	BH0941	ABC1316	BC0509	BA0528	OB0900		SA1683
692	ygaE	-1	CN	BSU08700	BL03059	BH0942	ABC1317	BC0510	BA0529	OB2246	GK0470	SA1682
1193	gsaB	-1	CN	BSU08710	BL03060	BH0943	ABC1318	BC0512	BA0531	OB0901	GK0471	SA1681
2720	BH0947	1	CN			BH0947		BC0516	BA0535	OB0902	GK0476
712	ygaF	1	CC	BSU08720	BL05074	BH0948	ABC1319	BC0517	BA0536	OB0903	GK0477	SA1680
823	perR	1	CN	BSU08730	BL00075	BH0951	ABC1322	BC0518	BA0537	OB0905	GK0478	SA1678
1462	ygzB	-1	CN	BSU08740	BL05075	BH0952	ABC1323	BC0520	BA0538	OB0906	GK0479
2906	ygxA	1	CN	BSU08750	BL00074	BH0953				OB0907	GK0480
1118	yhbA	1	CC	BSU08910	BL03196	BH1020	ABC1466	BC0544	BA0545	OB1085	GK0482	SA1673
1605	yhbB	1	CN	BSU08920	BL03195	BH1022	ABC1469	BC0545	BA0546	OB1086	GK0483
833	cspR	1	CC	BSU08930	BL03194	BH1023	ABC1470	BC0546	BA0547	OB1087	GK0484	SA1672
2613	BL03163	-1	CN		BL03163	BH1024			BA0549	OB1088	GK0485
1769	prkA	1	CC	BSU08970	BL01420	BH1029	ABC1474	BC0548	BA0550	OB2654	GK0486
1742	yhbH	1	CC	BSU08980	BL03189	BH1031	ABC1477	BC0551	BA0551	OB2647	GK0487
26_2	sspB	-1	CN	BSU09750	BL02834	BH1138		BC0875	BA0858	OB1133	GK0629
2653	BL05090	1	CN		BL05090	BH1139		BC0876	BA0859		GK0630
1138	msmX	-1	CO	BSU38810	BL02833	BH1140	ABC1514	BC4016	BA4232	OB1134	GK0631	SA0206
2326	yxkF	-1	CN	BSU38820	BL02832	BH1141	ABC1515			OB1135	GK0632
3516	BH1142	-1	CN			BH1142	ABC1516				GK0633
64	yheD	-1	CN	BSU09770 BSU09780	BL02829 BL02830	BH1145 BH1146 BH1147		BC0877 BC0878	BA0860 BA0861	OB2913 OB2914	GK0635 GK0636 GK0637 GK0638
1580	yheB	1	CO	BSU09790	BL02871	BH1148	ABC1518	BC0879	BA0862		GK0639	SA1664
602	yheA	1	CN	BSU09800	BL02870	BH1149	ABC1519	BC0880	BA0863	OB1136	GK0640	SA1663
2019	yhaX	1	CN	BSU09830	BL05091	BH1151	ABC1520	BC0886	BA0870		GK0641
2556	hemZ	1	CN	BSU09840	BL02869	BH1152		BC0889	BA0875		GK0642
1824	BL02828	-1	CN		BL02828	BH1162	ABC1521	BC1018	BA1007	OB1137	GK0643
946	yhaQ	1	CN	BSU09890	BL02866	BH1166	ABC3916	BC4510	BA4745	OB1138	GK0644	SA2132
766	yhaP	1	CN	BSU09900	BL02865	BH1167	ABC3915	BC4509	BA4744	OB1139	GK0645	SA2131
1775	yhaN	1	CO	BSU09920(3)	BL02862(3)			BC1020(3)	BA1011(2)	OB1145(3)	GK0885	SA1661(3)
1044	yhaM	1	CN	BSU09930	BL02861	BH1175	ABC1525	BC1021	BA1012	OB1146	GK0646	SA1660
1368	yhaL	1	CN	BSU09940	BL02860	BH1176	ABC1526	BC1028	BA1020	OB1147	GK0648
127	prsA	-1	CC	BSU09950	BL02827	BH1177	ABC1527	BC1043	BA1041	OB1148	GK0656	SA1659
2657	BH1180	-1	CN			BH1180		BC1045	BA1043	OB1149	GK0654
2042	hpr	-1	CO	BSU09990	BL02906	BH1185	ABC1529	BC1047	BA1045		GK0652
1833	yhaH	-1	CN	BSU10000	BL02907	BH1186	ABC1530	BC1048	BA1046	OB1151
2083	serC	-1	CC	BSU10020	BL05093	BH1188	ABC1531	BC3249	BA3321		GK0649
670	hit	-1	CC	BSU10030	BL01103	BH1189	ABC1532	BC1049	BA1047	OB1154	GK0657	SA1656
973	ecsA	1	CN	BSU10040	BL01068	BH1191	ABC1533	BC1050	BA1048	OB1155	GK0658	SA1655
296	ecsB	1	CN	BSU10050	BL01069	BH1192	ABC1534	BC1051	BA1049	OB1156	GK0659	SA1654
2018	ecsC	1	CN	BSU10060	BL01070	BH1193	ABC1535	BC1052	BA1050	OB0919
1331	yhgC	-1	CN	BSU10100	BL01106		ABC1472	BC1066	BA1068	OB1165		SA1653
2148	pbpF	1	CC	BSU10110	BL01071	BH1201	ABC1537	BC1067	BA1069	OB1166
1145	hemE	1	CC	BSU10120	BL01072	BH1202	ABC1538	BC1068	BA1070	OB1167	GK0661	SA1652
238	hemH	1	CC	BSU10130	BL01073	BH1203	ABC1539	BC1069	BA1071	OB1168	GK0662	SA1651
1055	hemY	1	CN	BSU10140	BL01074	BH1204	ABC1540	BC1070	BA1072	OB1169	GK0663	SA1650
2384	yhgD	1	CC	BSU10150	BL01075	BH2145		BC1077	BA1080		GK0664
138	yhgE	1	CO	BSU10160	BL01076	BH2146	ABC3831	BC1078	BA1081	OB2735	GK0328 GK1675	SA2436
2650	yhfH	-1	CN	BSU10230	BL02643			BC1084	BA1087		GK0666
2040	yhfI	1	CO	BSU10240	BL01078	BH3002		BC1085	BA1088	OB1173	GK0667
1697	yhfJ	1	CO	BSU10250	BL01079	BH0683	ABC1613	BC1086	BA1089	OB1174		SA0884
2561	yhfL	1	CC	BSU10270	BL01080			BC1088	BA1091	OB1176	GK0668
1882	comK	1	CN	BSU10420	BL01090			BC1134	BA1138	OB1177	GK0678	SA0882
1970	yhjE	1	CN	BSU10480	BL01091			BC1135	BA1139	OB1179	GK0679	SA0824
65_2	sipV	1	CN	BSU10490	BL01092		ABC1475	BC1136	BA1140	OB1180	GK0680	SA0826
465	addB	1	CC	BSU10620	BL01351	BH2981(2)	ABC2584(2)	BC1137	BA1141	OB1181	GK0681	SA0827
790	addA	1	CN	BSU10630	BL01350	BH2980	ABC2583	BC1138	BA1142	OB1182	GK0682	SA0828
2081	yitT	1	CO	BSU11120	BL05104	BH2916	ABC2567	BC1163	BA1171	OB1189
3049	BL05106	-1	CN		BL05106			BC1164	BA1172	OB1192
3074	BL03253	-1	CN		BL03253				BA1173	OB1193	GK0746
875	yitU	-1	CN	BSU11140	BL03254	BH2906	ABC2560	BC1165	BA1174	OB1194	GK0747	SA0832
2419	yitV	1	CC	BSU11150	BL03239	BH2917	ABC2568			OB1195	GK0748
1657	argC	1	CC	BSU11190	BL03241	BH2900	ABC2558		BA4355	OB1075	GK0790	SA0178
1067	argJ	1	CN	BSU11200	BL03242	BH2899	ABC2557	BC4129	BA4354	OB1076	GK0791	SA0177
632	argB	1	CC	BSU11210	BL03243	BH2898	ABC2556	BC4128	BA4353	OB1077	GK0792	SA0176
1678	argD	1	CC	BSU11220	BL03244	BH2897	ABC2555	BC4127	BA4352	OB1078	GK0793
2496	carA	1	CC	BSU11230	BL03245	BH2896	ABC2554			OB1079	GK0794
3014	carB	1	CC	BSU11240	BL03246	BH2895	ABC2553				GK0795
1672	argF	1	CC	BSU11250	BL03247	BH2894	ABC2552	BC4126	BA4351	OB0460	GK0796
1875	yjzC	1	CN	BSU11260	BL05108	BH2893		BC1167	BA1175	OB2291	GK0798
1797	yjzD	-1	CN	BSU11270	BL03256			BC1169	BA1178	OB1201	GK0801	SAS025
1898	yjaU	1	CN	BSU11280	BL03248	BH2892	ABC2551	BC1170	BA1180		GK0802
2184	yjaV	1	CN	BSU11290	BL03249	BH2891	ABC2550	BC1171	BA1181
2270	comZ	1	CN	BSU11310	BL03252	BH2888	ABC2548	BC1172	BA1182
1066	fabHA	1	CC	BSU11330	BL03313	BH2883	ABC2547	BC1173	BA1184	OB1204	GK0804	SA0842
1158	fabF	1	CC	BSU11340	BL03314	BH2882	ABC2546	BC1174	BA1185	OB1205	GK0805	SA0843
1953	yjaZ	1	CO	BSU11350	BL03315	BH2873	ABC2537	BC1175	BA1186		GK0806
1669	yjbA	1	CN	BSU11410	BL03322	BH2872	ABC2536	BC1176	BA1187	OB1207	GK0808
1709	trpS	-1	CC	BSU11420	BL03339	BH2870	ABC2535		BA1188	OB1208	GK0809	SA0855
12	oppA	1	CC	BSU11430	BL03323		ABC0780	BC1179 BC1185	BA1191 BA1197	OB2967	GK0811	SA0849
237	oppB	1	CC	BSU11440	BL03324		ABC0777	BC1180	BA1192	OB2970	GK0812	SA0845
236	oppC	1	CC	BSU11450	BL03325		ABC0778	BC1181	BA1193	OB2969	GK0813	SA0846
441	oppD	1	CC	BSU11460	BL03326		ABC0779	BC1182	BA1194	OB2968	GK0814	SA0847
2516	oppF	1	CN	BSU11470	BL03327			BC1183	BA1195		GK0815	SA0848
829	spxA	1	CC	BSU11500	BL03329	BH2861	ABC2528	BC1188	BA1200	OB1213	GK0817	SA0856
1528	yjbE	-1	CN	BSU11510	BL03340	BH2860		BC1189	BA1201	OB3167	GK0818
721	mecA	1	CN	BSU11520	BL03330	BH2859	ABC2527	BC1190	BA1203	OB1214	GK0819	SA0857
180	ywnE	1	CC	BSU36590 BSU37240	BL04039	BH2858	ABC1820	BC1191	BA1204	OB3045	GK0820	SA1155 SA1891
542	yjbF	1	CN	BSU11530	BL03336	BH2857	ABC2526	BC1192	BA1205	OB1215	GK0821	SA0858
1756	yjbG	1	CC	BSU11540	BL03337	BH2856		BC1193	BA1206	OB1216	GK0822	SA0859
3534	BL05109	-1	CN		BL05109				BA1207		GK0823
748	yjbH	-1	CC	BSU11550	BL03343	BH2855	ABC2525	BC1194	BA1208	OB1217	GK0824	SA0860
648	yjbI	-1	CN	BSU11560	BL03344	BH2854	ABC2524	BC1195	BA1209	OB1218	GK0825	SA0861
657	yjbJ	-1	CC	BSU11570	BL03345	BH2852	ABC2523	BC1660	BA1707	OB2138	GK0826
637	yjbK	-1	CC	BSU11580	BL03346	BH2851	ABC2522	BC1196	BA1210	OB1219	GK0827	SA0862
1396	yjbL	1	CN	BSU11590	BL05110	BH2850	ABC2521	BC1197	BA1211		GK0828	SA0863
948	yjbM	1	CO	BSU11600	BL03338	BH2849	ABC2520	BC1198	BA1212	OB1220	GK0829	SA0864
1040	ppnK	1	CC	BSU11610	BL05111	BH2848	ABC2519	BC1199	BA1213	OB1221	GK0830	SA0865
1538	yjbO	1	CN	BSU11620	BL01010	BH2847	ABC2518	BC1200		OB1222	GK0831	SA0866
2070	yjbP	-1	CC	BSU11630	BL05112	BH2845		BC1202	BA1217	OB1223	GK0832
968	fabI	1	CO	BSU11720	BL05113	BH2843	ABC2517	BC1216	BA1232	OB0223	GK0834	SA0869
2200	yjbX	1	CN	BSU11730	BL02678			BC1217	BA1233	OB1225	GK0835
518	cotZ	-1	CN	BSU11740 BSU11750	BL02672 BL02673			BC1218 BC1222	BA1234 BA1238	OB1226
128	yjcF	-1	CO	BSU11840	BL02662	BH1438	ABC1740	BC1224	BA1240	OB1229	GK0863	SA0906
682	yjcG	-1	CN	BSU11850	BL02661	BH1439	ABC1741	BC1225	BA1241	OB1230	GK0864	SA0873
814	yjcH	-1	CO	BSU11860	BL05115	BH1440	ABC1742	BC1226	BA1242	OB1231	GK0865	SA0872
32	yonR	-1	CO	BSU21020	BL03748	BH1443	ABC1744	BC1850 BC3095	BA3138		GK0492 GK0493 GK0494
1527	yppQ	-1	CC	BSU21680	BL01422	BH1447	ABC1747	BC5436(2)	BA5687(2)	OB1734(2)		SA1256
175	msrA	-1	CC	BSU21690	BL01421	BH1448	ABC2140	BC5436(1)	BA5687(1)	OB1734(1)	GK2710	SA1257
2092	patA	-1	CO	BSU14000	BL03647			BC4009	BA4225	OB1391	GK1035	SA0902
2362	ykyB	-1	CN	BSU14020	BL03649			BC3995	BA4210	OB1396	GK1042
1567	ykuE	-1	CO	BSU14050	BL03653			BC3991	BA4205	OB1398	GK1043
2068	ykuF	1	CN	BSU14060	BL03580	BH2144	ABC1993	BC3990	BA4204		GK1044
1688	ykuI	1	CO	BSU14090	BL03581	BH2277	ABC2147	BC3989	BA4203	OB2252	GK1045
2654	ykzF	1	CN	BSU14120	BL03585			BC3984	BA4197		GK1047
1502	ykuL	1	CN	BSU14130	BL03586	BH1482	ABC1756	BC3983	BA4196	OB1401	GK1048
917	ykuQ	1	CC	BSU14180	BL03591	BH2669	ABC2433	BC3981	BA4194	OB1402	GK1049	SA1229
1707	ykuR	1	CN	BSU14190	BL05143	BH2668	ABC2431	BC3980	BA4193	OB1403	GK1050
1876	ykuS	1	CN	BSU14200	BL05144	BH2667	ABC2430	BC1394	BA1413		GK1051
1549	ykuT	-1	CO	BSU14210		BH2666	ABC2429	BC5479	BA5726	OB3482	GK3486	SA0349
378	ykuU	1	CC	BSU14220	BL05145	BH2665	ABC2428	BC0377	BA0345		GK2575	SA0366
2742	ykuV	1	CC	BSU14230	BL00560	BH2664	ABC2427			OB1404
1232	ykqC	-1	CN	BSU14530	BL01626	BH2662	ABC2425	BC3977	BA4190	OB1408	GK1053	SA0940
504	ykzG	-1	CN	BSU14540	BL01628	BH2661	ABC2424	BC3976	BA4189	OB1409	GK1054	SA0941
1608	ykrA	1	CN	BSU14550	BL01614	BH2659	ABC2446	BC3975	BA4188	OB2658	GK1056
835	def	-1	CN	BSU14560	BL01629	BH2658	ABC2423	BC3974	BA4187	OB1410	GK1057	SA0942
365	ykyA	1	CN	BSU14570	BL01615	BH2656	ABC2421	BC3996	BA4211	OB1411		SA0943
1160	pdhA	1	CO	BSU14580	BL01616	BH2655	ABC2420	BC3973	BA4184	OB1412	GK1058	SA0943-1
1140	pdhB	1	CO	BSU14590	BL01617	BH2654	ABC2419	BC3972	BA4183	OB1413	GK1059	SA0944
1155	pdhC	1	CN	BSU14600	BL01618	BH2653	ABC2418	BC3971	BA4182	OB1414	GK1060	SA0945
1214	pdhD	1	CC	BSU14610	BL01619	BH2652	ABC2417	BC3970	BA4181	OB1415	GK1061	SA0946
2239	BL01620	1	CN		BL01620			BC3964 BC3966	BA4174 BA4176		GK1064
76_2	speA	-1	CN	BSU14630	BL01634	BH2640	ABC2407	BC3962	BA4172		GK1065
1398	yktA	1	CN	BSU14640	BL05148	BH2638	ABC2406	BC3961	BA4171	OB1419		SA0947
1539	yktB	-1	CN	BSU14650	BL05149	BH2637	ABC2405	BC3960	BA4170	OB1420		SA0957
461	ykzI	1	CN	BSU14660	BL05150	BH2636	ABC2562	BC3959	BA4169	OB1421	GK1067
890	yktC	1	CC	BSU14670	BL05151	BH2635	ABC2404	BC3958	BA4168	OB1422	GK1068	SA0958
1798	ylaF	-1	CN	BSU14760	BL02994	BH2633	ABC2402	BC3957	BA4167		GK1069
1255	ylaG	1	CC	BSU14770	BL02970	BH2632	ABC2401	BC3956	BA4166	OB0586	GK1070	SA0959
1387	ylaH	1	CN	BSU14780	BL02971	BH2631	ABC2400	BC3955	BA4165	OB1424	GK1071
1333	ylaI	-1	CN	BSU14790	BL05153		ABC2399	BC3953	BA4163	OB1425	GK1073	SAS032
2146	ylaK	1	CO	BSU14810	BL02972	BH2629	ABC2398	BC3951	BA4161		GK1075
566	ylaL	-1	CN	BSU14820	BL02998	BH2628	ABC2397	BC3950	BA4160	OB1427	GK1076	SA0960
612	ylaN	1	CN	BSU14840	BL02974	BH2626	ABC2396	BC3949	BA4159	OB1428	GK1077	SA0961
56_2	ftsW	1	CN	BSU14850	BL02975			BC3948	BA4158	OB1429	GK1078	SA0962
1279	pycA	1	CO	BSU14860	BL02976	BH2625	ABC2395	BC3947	BA4157	OB1430	GK1079	SA0963
908	ctaA	-1	CN	BSU14870	BL02999	BH2617	ABC2394	BC3946	BA4156	OB1435	GK1080	SA0964
938	ctaB	1	CC	BSU14880	BL02979	BH2616	ABC2902	BC3945	BA4155	OB1436	GK1081	SA0965
1641	ctaC	1	CN	BSU14890	BL02980	BH2615	ABC2393	BC3944	BA4154	OB1437	GK1082
1764	ctaD	1	CC	BSU14900	BL02981	BH2614	ABC2392	BC3943	BA4153	OB1438	GK1083
1649	ctaE	1	CC	BSU14910	BL02982	BH2613	ABC2391	BC3942	BA4152	OB1439	GK1084
1423	ctaF	1	CN	BSU14920	BL02983	BH2612	ABC2390	BC3941	BA4151	OB1440	GK1085
1603	ctaG	1	CN	BSU14930	BL02984	BH2905	ABC2559	BC3940	BA4150	OB1441	GK1086
570	yozB	1	CN	BSU19140	BL05204	BH2611	ABC2389	BC3722	BA3850	OB1442	GK1087	SA0966
1450	ylbA	-1	CN	BSU14940	BL03000	BH2606	ABC2387	BC3938	BA4148	OB1444	GK1089
2350	ylbB	1	CN	BSU14950	BL02985	BH2605		BC0737	BA0720		GK1090
685	ylbC	1	CN	BSU14960	BL02986	BH2604	ABC2386	BC3937	BA4147	OB1445	GK1091	SA0967
1434	ylbD	1	CN	BSU14970	BL02987	BH2601	ABC2384	BC3936	BA4146	OB1446	GK1092
1372	ylbE	1	CN	BSU14980	BL02988	BH2600	ABC2383	BC3935	BA4145	OB1447	GK1093
639	ylbF	1	CN	BSU14990	BL05154	BH2596	ABC2381	BC3933	BA4143	OB1448	GK1095	SA0968
519	ylbG	1	CN	BSU15000	BL02989	BH2594	ABC2380	BC3932	BA4142	OB1449	GK1096	SA0970
2727	BH2591	-1	CN			BH2591	ABC2379	BC3931			GK1097	SA0971
733	ylbH	1	CC	BSU15010	BL02990	BH2590	ABC2378	BC3930	BA4140	OB1450	GK1098	SA0972
752	ylbI	1	CC	BSU15020	BL02991	BH2589	ABC2377	BC3929	BA4139	OB1451	GK1099	SA0973
1701	ylbJ	-1	CO	BSU15030	BL03001	BH2588	ABC2376	BC3928	BA4138	OB1452	GK1100
2468	ylbK	1	CC	BSU15040		BH2587	ABC2375	BC3927	BA4137		GK1101
1632	ylbL	1	CN	BSU15050	BL02992	BH2586	ABC2374	BC3926	BA4136	OB1453	GK1102
1558	ylbM	-1	CN	BSU15060	BL03002	BH2585	ABC2373		BA4135	OB1454	GK1103	SA0974
590	ylbN	1	CN	BSU15070	BL02993	BH2584	ABC2372	BC3924	BA4063	OB1455	GK1104	SA0975
509	rpmF	1	CN	BSU15080	BL05155	BH2583	ABC2371	BC3923	BA4062	OB1456	GK1105	SAS033
52_2	ylbO	1	CN	BSU15090	BL05156	BH2581	ABC2370	BC3922	BA4061	OB1457	GK1107
1483	ylbP	-1	CN	BSU15100	BL05157	BH2580	ABC2369	BC3921	BA4060	OB1458		SA1019
1959	ylbQ	1	CC	BSU15110	BL05158	BH2579	ABC2368	BC3920	BA4059		GK1108
3080	BH2578	1	CN			BH2578	ABC2367			OB1459	GK1109
963	yllA	1	CN	BSU15120	BL00850	BH2577	ABC2366	BC3919	BA4058	OB1460	GK1110	SA1020
2417	yllB	1	CC	BSU15130	BL00851	BH2576	ABC2365			OB1461		SA1021
1073	mraW	1	CC	BSU15140	BL02234	BH2575	ABC2364	BC3918	BA4057	OB1462	GK1111	SA1022
502	ftsL	1	CN	BSU15150	BL02235	BH2574	ABC2363	BC3917	BA4056	OB1463	GK1112	SA1023
323	pbpB	1	CC	BSU15160	BL02236	BH2573	ABC2362	BC3916	BA4055	OB1464	GK1113	SA1024
1762	spoVD	1	CC	BSU15170	BL02237	BH2572	ABC2361	BC3915	BA4054	OB1465	GK1114
435	murE	1	CC	BSU15180	BL02239	BH2571	ABC2360	BC3914	BA4053	OB1466	GK1115	SA0876
1008_1	murF	1	CN			BH2570	ABC2359			OB1467
475	mraY	1	CC	BSU15190	BL02240	BH2568 BH2569	ABC2358	BC3913	BA4052	OB1468	GK1117	SA1025
1094	murD	1	CC	BSU15200	BL02241	BH2567	ABC2357	BC3912	BA4051	OB1469	GK1118	SA1026
56_1	spoVE	1	CN	BSU15210	BL02242	BH2566	ABC2356	BC3911	BA4050	OB1470	GK1119
226	murG	1	CC	BSU15220	BL02243	BH2565	ABC0086	BC3910	BA4049	OB1093	GK0219	SA1251
301	murB	1	CC	BSU15230	BL02244	BH2564	ABC3971	BC3909	BA4048	OB0556	GK0918	SA0693
649	divIB	1	CN	BSU15240	BL02245	BH2563	ABC2355	BC3908	BA4047	OB1471	GK1120	SA1027
3291	ylxW	1	CN	BSU15250	BL02246	BH2562					GK1121
3244	ylxX	1	CN	BSU15260	BL02248	BH2561					GK1122
3252	sbp	1	CN	BSU15270	BL02249	BH2560					GK1123
904	ftsA	1	CC	BSU15280	BL02250	BH2559	ABC2354	BC3907	BA4046	OB1472	GK1124	SA1028
1134	ftsZ	1	CC	BSU15290	BL02251	BH2558	ABC2353	BC3906	BA4045	OB1473	GK1125	SA1029
1581	spoIIGA	1	CN	BSU15310	BL02254	BH2557	ABC2352	BC3905	BA4044	OB1474	GK1126
1690	sigE	1	CN	BSU15320	BL02255	BH2556	ABC2351	BC3904	BA4043	OB1475	GK1127
1696	sigG	1	CN	BSU15330	BL02256	BH2554	ABC2350	BC3903	BA4042	OB1476	GK1128
1358	ylmC	1	CN	BSU15360	BL02259	BH2552	ABC2349	BC3902	BA4041	OB1477	GK1129
720	ylmD	1	CC	BSU15370	BL02260	BH2551	ABC2348	BC3901	BA4040	OB1478	GK1130	SA1030
821	ylmE	1	CC	BSU15380	BL02261	BH2550	ABC2347	BC3900	BA4039	OB1479	GK1131	SA1031
628	ylmF	1	CN	BSU15390	BL02262	BH2549	ABC2346	BC3899	BA4038	OB1480	GK1132	SA1032
569	ylmG	1	CC	BSU15400	BL02263	BH2548	ABC2345	BC3898	BA4037	OB1481	GK1133	SA1033
737	ylmH	1	CN	BSU15410	BL02264	BH2547	ABC2344	BC3897	BA4036	OB1482	GK1134	SA1034
699	divIVA	1	CN	BSU15420	BL02266	BH2546	ABC2343	BC3896	BA4035	OB1483	GK1135	SA1035
1273	ileS	1	CC	BSU15430	BL02267	BH2545	ABC2342	BC3895	BA4034	OB1484	GK1136	SA1036
718	lspA	1	CC	BSU15450	BL02269	BH2543	ABC2340	BC3893	BA4032	OB1485	GK1145	SA1039
1676	ylyB	1	CC	BSU15460	BL02270	BH2542	ABC2339	BC3892		OB1486	GK1146	SA1040
758	pyrR	1	CN	BSU15470	BL02271	BH2541	ABC2338	BC3891	BA4030	OB1487	GK1147	SA1041
1065	pyrP	1	CC	BSU15480	BL02272	BH2540	ABC2337	BC3890	BA4029	OB2293	GK1148	SA1042
949	pyrB	1	CC	BSU15490	BL02273	BH2539	ABC2336	BC3889	BA4028	OB1488	GK1149	SA1043
1141	pyrC	1	CO	BSU15500	BL02274	BH2538	ABC2335	BC3888	BA4027	OB1489	GK1150	SA1044
1104	pyrAA	1	CC	BSU15510	BL02275	BH2537	ABC2334	BC3887	BA4026	OB1490	GK1151	SA1045
1278	carB	1	CC	BSU15520	BL02276	BH2536	ABC2333	BC3886	BA4025	OB1491	GK1152	SA1046
1573	pyrK	1	CO	BSU15530	BL02277	BH2535	ABC2332	BC3885	BA4024	OB1492	GK1153
264	pyrD	1	CC	BSU15540	BL02278	BH2534	ABC2331	BC3884	BA4023	OB1493	GK1154	SA2375
815	pyrF	1	CC	BSU15550	BL02279	BH2533	ABC2330	BC3883	BA4022	OB1494	GK1155	SA1047
813	pyrE	1	CC	BSU15560	BL02280	BH2532	ABC2329	BC3882	BA4021	OB1495	GK1157	SA1048
1154	yloA	-1	CN	BSU15640	BL02326	BH2516	ABC2325	BC3873	BA4013	OB1499	GK1163	SA1051
1220	yloB	1	CO	BSU15650	BL02290	BH2515	ABC2324	BC0448	BA4012	OB1500	GK1164
2452	yloC	1	CC	BSU15660	BL02291	BH2514		BC3871	BA4011		GK1165
1447	ylzA	1	CN	BSU15670	BL02292	BH2513	ABC2323	BC3870	BA4010	OB1501	GK1166
923	gmk	1	CC	BSU15680	BL02293	BH2512	ABC2322	BC3869	BA4009	OB1502	GK1167	SA1052
493	rpoZ	1	CC	BSU15690	BL02294	BH2511	ABC2321	BC3868	BA4008	OB1503	GK1168	SA1053
1090	yloI	1	CC	BSU15700	BL02295	BH2510	ABC2320	BC3867	BA4007	OB1504	GK1169	SA1054
1244	priA	1	CC	BSU15710	BL02296	BH2509	ABC2319	BC3866	BA4006	OB1505	GK1170	SA1055
2306	def	1	CC	BSU15720	BL02297			BC3865	BA4005		GK1171	SA1058
1021	fmt	1	CC	BSU15730	BL02298	BH2508	ABC2318	BC3864	BA4004	OB1506	GK1172	SA1059
1048	yloM	1	CC	BSU15740	BL02299	BH2507	ABC2317	BC3863	BA4003	OB1507	GK1173	SA1060
1062	yloN	1	CC	BSU15750	BL02300	BH2506	ABC0650	BC3862	BA4002	OB3097	GK1174	SA1061
762	prpC	1	CO	BSU15760	BL02301	BH2505	ABC2316	BC3861	BA4001	OB1508	GK1175	SA1062
1064	prkC	1	CO	BSU15770	BL02302	BH2504	ABC2315	BC3860	BA4000	OB1509	GK1176	SA1063
924	yloQ	1	CC	BSU15780	BL02304	BH2503	ABC2314	BC3859	BA3999	OB1510	GK1177	SA1064
863	rpe	1	CC	BSU15790	BL02305	BH2502	ABC2313	BC3858	BA3998	OB1511	GK1178	SA1065
1949	yloS	1	CN	BSU15800	BL02306			BC3857	BA3997	OB1512	GK1179	SA1066
2216	spoVM	1	CN	BSU15810	BL05159	BH2501	ABC2312			OB1513	GK1180
560	rpmB	-1	CC	BSU15820	BL02327	BH2500	ABC2311	BC3856	BA3996	OB1514	GK1181	SA1067
715	yloU	1	CN	BSU15830	BL02307	BH2499	ABC2310	BC3855	BA3995	OB1515	GK1182	SA1068
1183	yloV	1	CN	BSU15840	BL02308	BH2498	ABC2309	BC3854	BA3994	OB1516	GK1183	SA1069
381	sdaAB	1	CC	BSU15850	BL02309	BH2497	ABC2307	BC4136	BA3308 BA4361	OB1518	GK1184	SA2319
433	sdaAA	1	CC	BSU15860	BL02310	BH2496	ABC2306	BC4135	BA3307 BA4360	OB1519	GK1185	SA2318
1218	recG	1	CC	BSU15870	BL02311	BH2495	ABC2305	BC3853	BA3993	OB1520	GK1186	SA1070
703	ylpC	1	CN	BSU15880	BL02312	BH2494	ABC2304	BC3852	BA3992	OB1521	GK1187	SA1071
1027	plsX	1	CC	BSU15890	BL02313	BH2493	ABC2303	BC3851	BA3991	OB1522	GK1188	SA1072
928	fabD	1	CC	BSU15900	BL02314	BH2492	ABC2302	BC3850	BA3990	OB1523	GK1189	SA1073
995	fabG	1	CC	BSU15910	BL02315	BH2491	ABC2301	BC3849	BA3989	OB1524	GK1190	SA1074
592	acpP	1	CC	BSU15920	BL02316	BH2490	ABC2300	BC3848	BA3988	OB1525	GK1191	SA1075
901	rnc	1	CC	BSU15930	BL02317	BH2489	ABC2299	BC3847	BA3987	OB1526	GK1192	SA1076
491_1	BH2488	-1	CN			BH2488	ABC2298			OB1527
1263	smc	1	CN	BSU15940	BL02318	BH2487	ABC2297	BC3846	BA3986	OB1528	GK1193	SA1077
1105	ftsY	1	CC	BSU15950	BL02319	BH2486	ABC2296	BC3845	BA3985	OB1529	GK1194	SA1078
656	ylxM	1	CN	BSU15970	BL02321	BH2485	ABC2295	BC3844	BA3984	OB1530	GK1195	SA1079
1199	ffh	1	CC	BSU15980	BL02322	BH2484	ABC2294	BC3843	BA3983	OB1531	GK1196	SA1080
627	rpsP	1	CC	BSU15990	BL02323	BH2483	ABC2293	BC3842	BA3982	OB1532	GK1197	SA1081
1388	ylqC	1	CN	BSU16000	BL02324	BH2482	ABC2292	BC3841	BA3981	OB1533	GK1198
2295	ylqD	1	CN	BSU16010	BL02325	BH2481	ABC2291			OB1534	GK1199
700	rimM	1	CC	BSU16020	BL05160	BH2480	ABC2290	BC3840	BA3980	OB1535	GK1200	SA1082
1010	trmD	1	CC	BSU16030	BL01291	BH2479	ABC2289	BC3839	BA3979	OB1536	GK1201	SA1083
683	rplS	1	CC	BSU16040	BL01290	BH2478	ABC2287	BC3838	BA3978	OB1537	GK1202	SA1084
65_1	sipS	1	CN				ABC2286	BC3837	BA3977	OB1538	GK1203
1007	ylqF	1	CO	BSU16050	BL01289	BH2476	ABC2285	BC3836	BA3976	OB1539	GK1204	SA1086
824	rnhB	1	CC	BSU16060	BL01288	BH2475	ABC2284	BC3835	BA3975	OB1540	GK1205	SA1087
1290	ylqG	1	CN	BSU16070	BL01287	BH2474	ABC2283			OB1541	GK1206
3168	ylqH	1	CN	BSU16080	BL01286	BH2473					GK1207
1187	sucC	1	CC	BSU16090	BL01285	BH2470	ABC2281	BC3834	BA3974	OB1543	GK1208	SA1088
1129	sucD	1	CC	BSU16100	BL01284	BH2469	ABC2280	BC3833	BA3973	OB1544	GK1209	SA1089
1531	smf	1	CC	BSU16110	BL01283	BH2468	ABC2279	BC3832		OB1545	GK1210	SA1092
1264	topA	1	CC	BSU16120	BL01281	BH2467	ABC2278	BC3831	BA3971	OB1546	GK1211	SA1093
2144	gid	1	CN	BSU16130	BL01280	BH2466	ABC2277	BC3830	BA3970			SA1094
909	codV	1	CN	BSU16140	BL01279	BH2465	ABC2276	BC3829	BA3969	OB1548	GK1212	SA1095
887	clpQ	1	CC	BSU16150	BL01278	BH2464	ABC2275	BC3828	BA3968	OB1549	GK1213	SA1096
1148	clpY	1	CC	BSU16160	BL01277	BH2463	ABC2274	BC3827	BA3967	OB1550	GK1214	SA1097
1003	codY	1	CN	BSU16170	BL01276	BH2462	ABC2273	BC3826	BA3966	OB1551	GK1215	SA1098
1348	flgB	1	CC	BSU16180	BL01275	BH2461	ABC2272	BC1641	BA1674	OB1552	GK1216
1422	flgC	1	CC	BSU16190	BL01274	BH2460	ABC2271	BC1642	BA1675	OB1553	GK1217
1293	fliE	1	CC	BSU16200	BL01273	BH2459	ABC2270	BC1643	BA1676	OB1554	GK1218
1938	fliF	1	CC	BSU16210	BL01272	BH2458	ABC2269	BC1644		OB1555	GK1219
1562	fliG	1	CC	BSU16220	BL01271	BH2457	ABC2268	BC1645	BA1679	OB1556	GK1220
2315	fliH	1	CC	BSU16230	BL01270	BH2456	ABC2267			OB1557	GK1221
1666	fliI	1	CC	BSU16240	BL01269	BH2455	ABC2266	BC1647	BA1681	OB1558	GK1222
2288	fliJ	1	CC	BSU16250	BL01268	BH2454	ABC2265			OB1559	GK1223
329	ylxF	1	CN	BSU16260	BL01267	BH2453	ABC2264	BC5114		OB1560	GK1224	SA0632 SA0739 SA1361
2206	fliK	1	CC	BSU16270	BL01266	BH2452	ABC2263			OB1561	GK1225
1357	ylxG	1	CC	BSU16280	BL01265	BH2451	ABC2262	BC1650	BA1685	OB1562	GK1226
118_1	flgE	1	CN	BSU16290	BL01264	BH2449	ABC2261	BC1651	BA1686	OB1564	GK1227
2684	BL05161	1	CN		BL05161	BH2448	ABC2260			OB1565	GK1228
2302	fliL	1	CN	BSU16300	BL01263	BH2447	ABC2259			OB1566	GK1229
1937	fliM	1	CC	BSU16310	BL01262	BH2446	ABC2258	BC1662		OB1567	GK1230
1529	fliY	1	CC	BSU16320	BL01261	BH2445	ABC2257	BC1629	BA1662	OB1568	GK1231
717	cheY	1	CC	BSU16330	BL01260	BH2444	ABC2256	BC1627	BA1660	OB1569	GK1232
2300	fliZ	1	CN	BSU16340	BL01259	BH2443	ABC2255			OB1570	GK1233
1555	fliP	1	CC	BSU16350	BL01258	BH2442	ABC2254	BC1665	BA1712	OB1571	GK1234
1379	fliQ	1	CC	BSU16360	BL01257	BH2441	ABC2253	BC1666	BA1713	OB1572	GK1235
1457	fliR	1	CC	BSU16370	BL01256	BH2440	ABC2252	BC1667	BA1714	OB1573	GK1236
1577	flhB	1	CC	BSU16380	BL01255	BH2439	ABC2251	BC1668	BA1715	OB1574	GK1237
2115	flhA	1	CC	BSU16390	BL01254	BH2438	ABC2250		BA1716	OB1575	GK1238
1920	flhF	1	CO	BSU16400	BL01253	BH2437	ABC2249		BA1718	OB1576	GK1239
2858	ylxH	1	CO	BSU16410	BL01252	BH2436				OB1577	GK1240
2365	cheB	1	CC	BSU16420	BL01251	BH2435	ABC2247			OB1578	GK1241
2137	cheA	1	CC	BSU16430	BL01250	BH2970	ABC2582	BC1628		OB2543	GK1242
1371	cheW	1	CC	BSU16440	BL01249	BH2969	ABC2581			OB1579	GK1243
2314	cheC	1	CO	BSU16450	BL01248	BH2434	ABC2246			OB1580	GK1244
2338	cheD	1	CO	BSU16460	BL01247	BH2433	ABC2245			OB1581	GK1245
2445	sigD	1	CC	BSU16470	BL01246	BH2431	ABC2244			OB1582	GK1246
2181	ylxL	1	CN	BSU16480	BL01245	BH2428	ABC2243			OB1585	GK1248
1059	rpsB	1	CC	BSU16490	BL01244	BH2427	ABC2242	BC3825	BA3965	OB1586	GK1249	SA1099
1069	tsf	1	CC	BSU16500	BL01243	BH2426	ABC2241	BC3824	BA3964	OB1587	GK1250	SA1100
1038	pyrH	1	CC	BSU16510	BL01242	BH2425	ABC2240	BC3823	BA3963	OB1588	GK1251	SA1101
854	frr	1	CC	BSU16520	BL01240	BH2424	ABC2239	BC3822	BA3962	OB1589	GK1252	SA1102
956	uppS	1	CC	BSU16530	BL01239	BH2423	ABC2238	BC3821	BA3961	OB1590	GK1253	SA1103
906	cdsA	1	CC	BSU16540	BL01238	BH2422	ABC2237	BC3820	BA3960	OB1591	GK1254	SA1104
2114	dxr	1	CC	BSU16550	BL01237	BH2421	ABC2236	BC3819	BA3959		GK1255
1673	yluC	1	CC	BSU16560	BL01236	BH2420	ABC2235		BA3958	OB1592	GK1256	SA1105
1758	proS	1	CC	BSU16570	BL01235	BH2419	ABC2234	BC3817	BA3957		GK1257	SA1106
1280	polC	1	CC	BSU16580	BL01234	BH2418	ABC2233	BC3816	BA3955	OB1593	GK1258	SA1107
747	ylxS	1	CC	BSU16590	BL01228	BH2417	ABC2232	BC3815	BA3954	OB1594	GK1259	SA1108
1123	nusA	1	CC	BSU16600	BL01227	BH2416	ABC2231	BC3814	BA3953	OB1595	GK1260	SA1109
574	ylxR	1	CN	BSU16610	BL01226	BH2415	ABC2230	BC3813	BA3952	OB1596	GK1261	SA1110
589	ylxQ	1	CN	BSU16620	BL01225	BH2414	ABC2229	BC3812	BA3951	OB1597	GK1262	SA1111
1243	infB	1	CC	BSU16630	BL01224	BH2413	ABC2228	BC3811	BA3950	OB1598	GK1263	SA1112
1410	ylxP	1	CN	BSU16640	BL01223	BH2412	ABC2227	BC3810	BA3949	OB1599	GK1264
678	rbfA	1	CC	BSU16650	BL01221	BH2411	ABC2226	BC3809	BA3948	OB1600	GK1265	SA1113
1610	truB	1	CC	BSU16660	BL01222	BH2410	ABC2225	BC3808		OB1601	GK1266	SA1114
925	ribC	1	CC	BSU16670	BL01220	BH2409	ABC2224	BC3807	BA3946	OB1602	GK1267	SA1115
675	rpsO	1	CC	BSU16680	BL01219	BH2408	ABC2223	BC3806	BA3945	OB1603	GK1268	SA1116
1257	pnpA	1	CC	BSU16690	BL01217	BH2407	ABC2222	BC3805	BA3944	OB1604	GK1269	SA1117
1667	ylxY	1	CO	BSU16700	BL01216	BH2406	ABC2221	BC3804	BA3943	OB1605	GK1270
1725	mlpA	1	CO	BSU16710	BL01215	BH2405	ABC2220	BC3803	BA3942	OB1606	GK1271
1430	ymxH	1	CN	BSU16720	BL01214	BH2404	ABC2219	BC3802	BA3941	OB1607	GK1272
1628	spoVFA	1	CN	BSU16730	BL01213	BH2403	ABC2218	BC3801	BA3939	OB1608	GK1273
1587	spoVFB	1	CN	BSU16740	BL01212	BH2402	ABC2217	BC3800	BA3938	OB1609	GK1274
308	asd	1	CC	BSU16750	BL01210	BH2401	ABC2216	BC3799	BA3937	OB1610	GK1275	SA1226
1727	dapG	1	CN	BSU16760	BL01209	BH2400	ABC2215	BC3798	BA3936	OB1611	GK1276
55	dapA	1	CC	BSU16770	BL01208	BH2399	ABC2214	BC3797	BA3935	OB1708 OB2867	GK1277	SA1227
1744	ymfA	1	CN	BSU16780	BL01207	BH2398	ABC2213	BC3796	BA3933		GK1278	SA1118
1664	tepA	1	CN	BSU16790	BL01206	BH2397	ABC2212	BC3795	BA3932	OB1612	GK1279
1801	BL01205	1	CN		BL01205	BH2396	ABC2211	BC3794	BA3931	OB1613	GK1280
1197	spoIIIE	1	CC	BSU16800	BL01204	BH2395	ABC2210	BC3793	BA3930	OB1614	GK1281	SA1119
674	ymfC	1	CC	BSU16810	BL01203	BH2394	ABC2209	BC3792	BA3928	OB1615	GK1282	SA1120
623	ymfF	1	CN	BSU16840 BSU16850	BL01201	BH2393	ABC2208	BC3787	BA3923	OB1616	GK1287	SA1121
1087	ymfH	1	CC	BSU16860	BL01200	BH2392	ABC2207	BC3786	BA3922	OB1617	GK1288	SA1122
1510	fabG	1	CO	BSU16870		BH2391	ABC2206	BC3785	BA3921	OB1618	GK1289	SA1123
1433	ymfJ	1	CN	BSU16880	BL01198	BH2390	ABC2205	BC3784	BA3920	OB1619	GK1290
742	ymfK	1	CN	BSU16890 BSU16900	BL01197	BH2389	ABC2204	BC3783	BA3919	OB1620	GK1291	SA1124
517	ymfM	1	CC	BSU16910	BL01196	BH2388	ABC2203	BC3782	BA3918	OB1621	GK1292	SA1125
772	pgsA	1	CO	BSU16920	BL01195	BH2386	ABC2202	BC3781	BA3917	OB1622	GK1293	SA1126
899	cinA	1	CC	BSU16930	BL05163	BH2385	ABC2201	BC3780	BA3916	OB1623	GK1294	SA1127
686	recA	1	CC	BSU16940	BL05164	BH2383	ABC2199	BC3779	BA3915	OB1624	GK1295	SA1128
1216	ymdA	1	CO	BSU16960	BL03655	BH2378	ABC2194	BC3778	BA3914	OB1625	GK1297	SA1129
1014	ymdB	1	CN	BSU16970	BL03656	BH2376	ABC2193	BC3777	BA3913	OB1626	GK1298	SA1130
1482	spoVS	1	CN	BSU16980	BL03654	BH2375	ABC2192	BC3776	BA3912	OB1627	GK1299
2250	BL05165	1	CN		BL05165	BH2271(1)	ABC2143(1)	BC3775(1)	BA3911(1)	OB2642(1)
1984	BL03657	1	CN		BL03657	BH2271(2)	ABC2143(2)	BC3775(2)	BA3911(2)	OB2642(2)	GK1300
3000	BH2374	1	CO			BH2374		BC3774	BA3910		GK1301	SA1131
2962	BH2373	1	CO			BH2373		BC3773	BA3909		GK1302	SA1132
1219	ymcB	1	CC	BSU17010	BL03660	BH2372	ABC2190	BC3772	BA3908	OB1628	GK1303	SA1134
586	ymcA	1	CN	BSU17020	BL03661	BH2371	ABC2189	BC3771	BA3907	OB1629	GK1304	SA1135
1557	cotE	1	CN	BSU17030	BL03662	BH2370	ABC2188	BC3770	BA3906	OB1630	GK1305
1253	mutS	1	CC	BSU17040	BL03663	BH2369	ABC2187	BC3769	BA3905	OB1631	GK1306	SA1137
1203	mutL	1	CC	BSU17050	BL03664	BH2368	ABC2186	BC3768	BA3904	OB1632	GK1307	SA1138
955	miaA	1	CC	BSU17330	BL05174	BH2366	ABC2184	BC3714	BA3843	OB1634	GK1312	SA1144
541	ymaH	1	CC	BSU17340	BL05175	BH2365	ABC2183	BC3713	BA3842	OB1635	GK1313	SA1145
3355	BH2364	-1	CN			BH2364	ABC2182	BC3711	BA3840
2088	spoVK	1	CN	BSU17420	BL03237	BH2363	ABC2181		BA3839	OB1647	GK1314
1681	ynbA	1	CC	BSU17430	BL03236(1)	BH2362(1)		BC3708(1)	BA3837	OB1648(1)	GK1324(1)	SA1147
2165	BL03236	1	CC		BL03236(2)	BH2362(2)		BC3708(2)	BA3836	OB1648(2)	GK1324(2)
1146	ynbB	1	CN	BSU17440	BL03235	BH2361	ABC2180	BC3707	BA3835	OB1649	GK1325	SA1148
1911	glnR	1	CO	BSU17450	BL03234			BC3706	BA3834	OB1650	GK1326	SA1149
1757	glnA	1	CC	BSU17460	BL03233	BH2360	ABC2179		BA3833	OB1651	GK1327	SA1150
915	lexA	-1	CC	BSU17850	BL00127	BH2356	ABC2167	BC3690	BA3754	OB1669	GK1328	SA1174
1592	yneB	1	CN	BSU17870	BL05189	BH2354	ABC2166	BC3689	BA3753	OB1670	GK1330
538	ynzC	1	CN	BSU17880	BL02933	BH2353	ABC2165	BC3688	BA3752	OB1671	GK1331	SA1176
456	tkt	1	CO	BSU17890	BL02934	BH2352	ABC2164	BC3682	BA3744	OB1672	GK1332	SA1177
1340	yneE	1	CN	BSU17900	BL02935	BH2351	ABC2163	BC3681	BA3743	OB1673	GK1333
595	yneF	1	CN	BSU17910	BL02936	BH2350	ABC2162	BC3680	BA3742	OB1676	GK1334	SA1178
2996	BH2336	1	CC			BH2336	ABC2161	BC3679	BA3741		GK1335
2998	BH2335	1	CC			BH2335	ABC2160	BC3678	BA3740		GK1336
174	ccdA	1	CC	BSU17930	BL02937	BH1194	ABC1536	BC3662	BA3727	OB1677	GK1339
394	yneJ	1	CN	BSU17950	BL02939	BH2333	ABC2901	BC3661	BA3726	OB1678	GK1341	SA1179
1561	yneK	-1	CN	BSU17960	BL02949	BH2332	ABC2159	BC3660	BA3719	OB1679	GK1342
1274	citB	1	CC	BSU18000	BL02940	BH2299	ABC2157	BC3616	BA3677	OB1681	GK1347	SA1184
652	yneN	1	CC	BSU18010	BL02941			BC3612	BA3674	OB1682	GK1558
1315	BL02942	1	CN		BL02942	BH2296	ABC2156	BC3610	BA3671	OB1683	GK1559
2199	sspN	1	CN	BSU18020	BL02943	BH2295		BC3609	BA3670		GK1560
1343	tlp	1	CN	BSU18030	BL02944	BH2287	ABC3190	BC3608	BA3669	OB0182	GK1561
716	yneP	1	CC	BSU18040	BL02945	BH2288	ABC2152	BC3606	BA3667	OB1684	GK1562	SA1185
2790	yneQ	1	CN	BSU18050	BL02946	BH2286				OB1685	GK1563
267	yneR	-1	CN	BSU18060	BL02953	BH2252	ABC2141	BC3605	BA3666	OB1686	GK1565	SA1186
373	yneS	-1	CC	BSU18070	BL02954	BH1639	ABC1877	BC3604	BA3665	OB1689	GK1766	SA1187
1512	yneT	1	CC	BSU18080	BL02947	BH2141	ABC1990	BC3599	BA3659	OB1692	GK1752
1260	parE	1	CC	BSU18090	BL01186	BH2140	ABC1989	BC3597	BA3657	OB1693	GK1751	SA1188
1262	parC	1	CN	BSU18100	BL01185	BH2139	ABC1988	BC3596	BA3656	OB1694	GK1750	SA1189

## Sheet: Enterobacteriaceae
clusterID	gene	dir	type	E.col (eco)	S.ent (sty)	Enter (ent)	E.car (eca)	P.lum (plu)	S.glo (sgl)	S.pro (spe)	Y.pes (ype)	V.cho (vch)
2251	ydfG	1	CC	B1539	STY1550	ENT638_1939	ECA2252	PLU2233	SG1470	SPRO_2290
2824	ynfA	-1	CO	B1582	STY1558	ENT638_1931			SG1469	SPRO_2289
2079	ynfB	1	CN	B1583	STY1560	ENT638_1930	ECA2253	PLU2232	SG1468	SPRO_2288
2461	ynfD	1	CN	B1586		ENT638_1926	ECA2255	PLU2231	SG1467	SPRO_2287
681	ynfK	-1	CO	B1593	STY1575	ENT638_1920	ECA2257	PLU2227	SG1466	SPRO_2284	YPO2269	VC1115
1029	dgsA	-1	CO	B1594	STY1576	ENT638_1919	ECA2258	PLU2226	SG1465	SPRO_2283	YPO2268	VC2007
2611	ynfL	-1	CO	B1595	STY1578	ENT638_1918	ECA2259	PLU2225		SPRO_2282
731	ynfM	1	CN	B1596	STY1579	ENT638_1917	ECA2260	PLU2224	SG1464	SPRO_2281	YPO2266	VC1618
1776	tus	1	CN	B1610	STY1652	ENT638_1833	ECA2261	PLU2356	SG1463	SPRO_2280	YPO2265
967	fumC	-1	CO	B1611	STY1653	ENT638_1832	ECA2262	PLU2359	SG1462	SPRO_2279	YPO2264	VC1573
288	manA	1	CO	B1613	STY1655	ENT638_1830	ECA2263	PLU2360	SG1461	SPRO_2277	YPO2263	VC0269 VC1827
203	ydgA	1	CN	B1614	STY1656	ENT638_1829	ECA2264	PLU2361	SG1460	SPRO_2276	YPO2262	VC1158
2291	add	1	CN	B1623	STY1658	ENT638_1825	ECA2266	PLU2362		SPRO_2251		VC2751
1025	yfeH	-1	CO	B2410	STY2661	ENT638_2937	ECA2268	PLU2374	SG1457	SPRO_2250	YPO2260
6_3	ydgJ	-1	CN	B1624	STY1660	ENT638_1824	ECA2269	PLU2375		SPRO_2249	YPO2259
2614	araC	-1	CO	B0064	STY0121	ENT638_0611	ECA2270			SPRO_2248	YPO2258
3075	araH	-1	CN	B4460		ENT638_2474	ECA2271			SPRO_2247	YPO2257
3105	araG	-1	CN	B1900		ENT638_2475	ECA2272			SPRO_2246	YPO2256
3074	araF	-1	CN	B1901		ENT638_2476	ECA2273			SPRO_2245	YPO2255
2703	araB	1	CO	B0063	STY0120	ENT638_0610	ECA2274			SPRO_2244	YPO2254
2698	araA	1	CO	B0062	STY0119	ENT638_0609	ECA2275			SPRO_2243	YPO2253
2530	ydgK	1	CN	B1626	STY1662	ENT638_1822		PLU2376		SPRO_2242	YPO2247
870	rsxA	1	CN	B1627	STY1663	ENT638_1821	ECA2276	PLU2377	SG1455	SPRO_2241	YPO2246	VC1017
742	rsxB	1	CN	B1628	STY1664	ENT638_1820	ECA2277	PLU2378	SG1454	SPRO_2240	YPO2245	VC1016
1252	rsxC	1	CN	B1629	STY1665	ENT638_1819	ECA2278	PLU2379	SG1453	SPRO_2239	YPO2244	VC1015
1051	rsxD	1	CN	B1630	STY1666	ENT638_1818	ECA2279	PLU2380	SG1452	SPRO_2237	YPO2242	VC1014
641	rsxG	1	CN	B1631	STY1667	ENT638_1817	ECA2280	PLU2381	SG1451	SPRO_2236	YPO2241	VC1013
838	rsxE	1	CN	B1632	STY1668	ENT638_1816	ECA2281	PLU2382	SG1450	SPRO_2235	YPO2240	VC1012
920	nth	1	CC	B1633	STY1669	ENT638_1815	ECA2282	PLU2383	SG1449	SPRO_2234	YPO2239	VC1011
2319	tppB	1	CO	B1634	STY1670	ENT638_1814	ECA2283			SPRO_2233	YPO2361	VC0988
2184	gst	1	CN	B1635	STY1671	ENT638_1813	ECA1938	PLU2594		SPRO_2221	YPO2367
2249	pdxY	-1	CN	B1636	STY1672	ENT638_1812	ECA1937	PLU2595		SPRO_2220	YPO2368
1113	tyrS	-1	CC	B1637	STY1673	ENT638_1811	ECA1936	PLU2596	SG1448	SPRO_2219	YPO2369	VC0465
872	pdxH	-1	CN	B1638	STY1674	ENT638_1810	ECA1935	PLU2597	SG1447	SPRO_2218	YPO2370	VCA1079
2067	ydhA	-1	CN	B1639	STY1675	ENT638_1809	ECA1934		SG1446	SPRO_2217	YPO2371
998	anmK	-1	CO	B1640	STY1676	ENT638_1808	ECA1933	PLU2598	SG1445	SPRO_2216	YPO2372	VC0691
1617	slyB	1	CN	B1641	STY1677	ENT638_1807	ECA1932	PLU2599	SG1444	SPRO_2215	YPO2373
222	slyA	-1	CO	B1642	STY1678	ENT638_1805	ECA1931	PLU2600	SG1443	SPRO_2214	YPO2374	VC0649
2113	ydhF	-1	CO	B1647	STY1683	ENT638_1800	ECA1962			SPRO_2208	YPO2375	VCA0859
399	ydhL	-1	CN	B1648	STY1684	ENT638_1799	ECA1930	PLU2601	SG1442	SPRO_2207	YPO2376	VC1662
2278	eptA	1	CN	B4114	STY4492	ENT638_1798	ECA4043			SPRO_2204	YPO2377	VCA1102
2534	ydhM	1	CO	B1649	STY1685	ENT638_1797			SG0229	SPRO_2203	YPO2378
146	nemA	1	CO	B1650	STY1686	ENT638_1796	ECA3292	PLU1526 PLU1975		SPRO_2202	YPO2379	VCA0993 VCA0998
1636	gloA	1	CO	B1651	STY1687	ENT638_1795	ECA1929	PLU2602		SPRO_2200	YPO2381	VC1010
819	rnt	1	CN	B1652	STY1688	ENT638_1794	ECA1928	PLU2603	SG1441	SPRO_2199	YPO2382	VC1006
608	grxD	-1	CO	B1654	STY1689	ENT638_1793	ECA1927	PLU2604	SG1440	SPRO_2198	YPO2383	VC2044
2582	ydhO	1	CO	B1655	STY1690	ENT638_1792	ECA1926			SPRO_2197	YPO2385
2604	sodB	1	CN	B1656	STY1691	ENT638_1791				SPRO_2196	YPO2386	VC2045
1787	purR	1	CN	B1658	STY1692	ENT638_1789	ECA1925	PLU2605		SPRO_2195	YPO2387	VC1721
2214	ydhB	-1	CN	B1659	STY1693	ENT638_1788		PLU2606		SPRO_2194	YPO2388	VC2760
2238	ydhC	1	CN	B1660	STY1694	ENT638_1787		PLU2607		SPRO_2193	YPO2389	VC2761
1905	cfa	1	CO	B1661	STY1695	ENT638_1786	ECA1924	PLU2608		SPRO_2192	YPO2390
244	ribC	-1	CC	B1662	STY1696	ENT638_1784	ECA1923	PLU2610	SG1439	SPRO_2190	YPO2391	VC2270
1882	mdtK	1	CO	B1663	STY1697	ENT638_1783	ECA1922	PLU2611		SPRO_2189	YPO2392	VC1540
1267	pykF	1	CC	B1676	STY1744	ENT638_1768	ECA1867	PLU2613	SG1438	SPRO_2187	YPO2393	VC0485
172	lpp	1	CN	B1677	STY1745 STY1746	ENT638_1767	ECA1866	PLU2615	SG1437	SPRO_2186	YPO2394	VCA0059
61	ynhG	-1	CC	B1678	STY0878 STY1255 STY2218	ENT638_1766	ECA1865	PLU2616	SG1042	SPRO_2185		VCA0058
1621	sufE	-1	CN	B1679	STY1749	ENT638_1765	ECA1864	PLU2617	SG1436	SPRO_2184	YPO2399
295	sufS	-1	CC	B1680	STY1750	ENT638_1764	ECA1863	PLU2618	SG1435	SPRO_2183	YPO2400	VC2309
1836	sufD	-1	CN	B1681	STY1751	ENT638_1763	ECA1862	PLU2619	SG1434	SPRO_2182	YPO2401
1820	sufC	-1	CC	B1682	STY1752	ENT638_1762	ECA1861	PLU2620	SG1433	SPRO_2181	YPO2402
1951	sufB	-1	CC	B1683	STY1753	ENT638_1761	ECA1860	PLU2621	SG1432	SPRO_2180	YPO2403
1599	sufA	-1	CN	B1684	STY1754	ENT638_1760	ECA1859	PLU2622	SG1431	SPRO_2179	YPO2404
188	ydiI	-1	CO	B1686	STY1757	ENT638_1748	ECA1857	PLU2625		SPRO_2177	YPO2406	VCA0580
1979	ydiJ	-1	CO	B1687	STY1758	ENT638_1747	ECA1856	PLU2626		SPRO_2176	YPO2407	VC1198
1873	ydiK	1	CN	B1688	STY1759	ENT638_1746	ECA1855	PLU2627	SG1430	SPRO_2175	YPO2408
1390	pps	-1	CO	B1702	STY1761	ENT638_1745	ECA1853	PLU2628	SG1429	SPRO_2174	YPO2409	VCA0987
814	ydiA	1	CC	B1703	STY1762	ENT638_1744	ECA1852	PLU2629	SG1428	SPRO_2173	YPO2410	VCA0986
1095	aroH	1	CN	B1704	STY1763	ENT638_1743	ECA1851	PLU2630	SG1427	SPRO_2172	YPO2411	VC1507
2749	ydiE	1	CN	B1705	STY1764	ENT638_1742		PLU2631		SPRO_2170
180	ENT638_1741	1	CN			ENT638_1741	ECA0056 ECA1538	PLU2632		SPRO_2169	YPO0283	VCA0064
2634	ENT638_1740	1	CN			ENT638_1740	ECA1846	PLU2633	SG1505	SPRO_2168	YPO0282
2118	ENT638_1739	1	CN			ENT638_1739	ECA1845	PLU2634	SG1538	SPRO_2167	YPO0281	VCA0913
2193	ENT638_1738	1	CC			ENT638_1738	ECA1844	PLU2635	SG1539	SPRO_2166	YPO0280	VCA0914
2131	ENT638_1737	1	CN			ENT638_1737	ECA1843	PLU2636	SG1540	SPRO_2165	YPO0279	VCA0915
1660	nlpC	-1	CO	B1708	STY1767	ENT638_1734	ECA1835	PLU2653	SG1425	SPRO_2161	YPO2415
1510	yfbJ	-1	CN	B2258	STY2533	ENT638_2073	ECA3140	PLU2654	SG1839	SPRO_2160	YPO2416
1520	yfbW	-1	CO	B4544	STY2532	ENT638_2074	ECA3141	PLU2655	SG1840	SPRO_2159	YPO2417
1261	arnT	-1	CO	B2257	STY2531	ENT638_2075	ECA3142	PLU2656	SG1841	SPRO_2158	YPO2418
1805	yfbH	-1	CN	B2256	STY2530	ENT638_2076	ECA3143	PLU2657	SG1842	SPRO_2157	YPO2419
1969	arnA	-1	CN	B2255	STY2529	ENT638_2077	ECA3144	PLU2658	SG1843	SPRO_2156	YPO2420
1862	arnC	-1	CO	B2254	STY2528	ENT638_2078	ECA3145	PLU2659	SG1844	SPRO_2155	YPO2421
272	arnB	-1	CO	B2253	STY2527	ENT638_2079	ECA3146	PLU2660	SG1845	SPRO_2154	YPO2422	VC0244
1630	btuD	-1	CN	B1709	STY1768	ENT638_1733	ECA1834	PLU2661		SPRO_2153	YPO2423	VC1245
2572	btuE	-1	CO	B1710	STY1769	ENT638_1732	ECA1833			SPRO_2152	YPO2424
1756	btuC	-1	CC	B1711	STY1770	ENT638_1731	ECA1832	PLU2662		SPRO_2151	YPO2425	VC1244
538	ihfA	-1	CN	B1712	STY1771	ENT638_1730	ECA2416	PLU2663	SG1424	SPRO_2150	YPO2427	VC1222
1384	pheT	-1	CC	B1713	STY1772	ENT638_1729	ECA2417	PLU2664	SG1423	SPRO_2149	YPO2428	VC1220
1164	pheS	-1	CC	B1714	STY1773	ENT638_1728	ECA2418	PLU2665	SG1422	SPRO_2148	YPO2429	VC1219
630	rplT	-1	CC	B1716	STY1775	ENT638_1727	ECA2419	PLU2666	SG1421	SPRO_2147	YPO2430	VCA0290
366	rpmI	-1	CC	B1717	STY1776	ENT638_1726	ECA2420	PLU2667	SG1420	SPRO_2146	YPO2431	VCA0289
1639	infC	-1	CC	B1718	STY1777	ENT638_1725	ECA2421	PLU2668		SPRO_2145	YPO2432	VCA0288
1388	thrS	-1	CC	B1719	STY1778	ENT638_1724	ECA2422	PLU2669	SG1419	SPRO_2144	YPO2433	VCA0287
2139	emtA	-1	CN	B1193	STY1927	ENT638_2359		PLU2671		SPRO_2135	YPO2438
2257	sitA	1	CO		STY2983	ENT638_1111	ECA2392	PLU2672	SG1516	SPRO_2133	YPO2439
2225	sitB	1	CO		STY2984	ENT638_1112	ECA2393	PLU2673	SG1517	SPRO_2132	YPO2440
2255	sitC	1	CO		STY2985	ENT638_1113	ECA2394	PLU2674	SG1518	SPRO_2131	YPO2441
2233	sitD	1	CO		STY2986	ENT638_1114	ECA2395	PLU2675	SG1519	SPRO_2130	YPO2442
654	yniA	1	CN	B1725	STY1787	ENT638_1719	ECA2396	PLU2676	SG1418	SPRO_2128	YPO2444	VC1539
1648	yniB	-1	CN	B1726	STY1788	ENT638_1718	ECA2397	PLU2677	SG1417	SPRO_2127	YPO2445
2205	yniC	1	CO	B1727	STY1789	ENT638_1717	ECA2398	PLU2678		SPRO_2125	YPO2446
1638	ydjM	1	CO	B1728	STY1790	ENT638_1715	ECA2409	PLU2679	SG0736	SPRO_2124	YPO1717
1880	ydjN	1	CO	B1729	STY1791	ENT638_1714	ECA2410	PLU2680		SPRO_2123	YPO1716	VC1235
16_2	kdgR	-1	CN	B1827	STY1972	ENT638_2397	ECA2425		SG1318	SPRO_2122	YPO1714	VCA0029
3554	yebQ	1	CN	B1828		ENT638_2398				SPRO_2121	YPO1712
948	htpX	-1	CO	B1829	STY1975	ENT638_2399	ECA2427	PLU2681	SG1317	SPRO_2120	YPO1706	VC1117
1316	prc	-1	CC	B1830	STY1976	ENT638_2400	ECA2459	PLU2682	SG1316	SPRO_2119	YPO1705	VC1496
671	proQ	-1	CN	B1831	STY1977	ENT638_2401	ECA2460	PLU2683	SG1315	SPRO_2118	YPO1704	VC1497
587	yebR	-1	CC	B1832	STY1978	ENT638_2402	ECA2461	PLU2684	SG1314	SPRO_2117	YPO1703	VC1498
2221	yebS	1	CN	B1833	STY1979	ENT638_2403	ECA2462			SPRO_2116	YPO1702	VC1500
2686	yebT	1	CN	B1834	STY1980	ENT638_2404	ECA2463				YPO1701	VC1501
2676	rsmF	1	CO	B1835	STY1981	ENT638_2405	ECA2464			SPRO_2113		VC1502
2077	yebV	1	CN	B1836	STY1982	ENT638_2406		PLU2685	SG1313	SPRO_2106	YPO1694
1534	yebY	-1	CN	B1839	STY2079	ENT638_2410	ECA2472	PLU2686	SG1278	SPRO_1945	YPO1786
2175	yebZ	-1	CO	B1840	STY2080	ENT638_2411		PLU2687	SG1277	SPRO_1944	YPO1785
2099	yobA	-1	CO	B1841	STY2081	ENT638_2412		PLU2688	SG1276	SPRO_1943	YPO1784
717	ftnA	-1	CO	B1905	STY2143	ENT638_2486	ECA2473	PLU2689	SG1275	SPRO_1942	YPO1783	VC0078
1507	holE	1	CN	B1842	STY2082	ENT638_2413	ECA2475	PLU2690	SG1274	SPRO_1941	YPO1782
291	ptrB	-1	CC	B1845	STY2085	ENT638_2416	ECA2476	PLU2716	SG1273	SPRO_1937	YPO1780	VCA0063
2857	yebF	-1	CN	B1847	STY2087			PLU2692		SPRO_2801	YPO1779
2450	yebG	-1	CN	B1848	STY2088	ENT638_1887				SPRO_2803	YPO1777	VC2326
332	yoaH	-1	CN	B1811	STY1953	ENT638_2380	ECA2377	PLU2693	SG1330	SPRO_2806	YPO1774	VCA0569
1163	pabB	1	CO	B1812	STY1954	ENT638_2381	ECA2378	PLU2694	SG1329	SPRO_2808	YPO1773	VC1303
1551	nudL	1	CO	B1813	STY1955	ENT638_2382	ECA2379	PLU2695		SPRO_2809	YPO1772	VC1302
111	sdaA	1	CC	B1814	STY1956	ENT638_2383	ECA2380	PLU2696	SG1328	SPRO_2810	YPO1771	VC1300
2687	yoaE	-1	CN	B1816	STY1958	ENT638_2385	ECA2384			SPRO_2812	YPO1759
1838	manX	1	CO	B1817	STY1959	ENT638_2386	ECA2385	PLU2697	SG1327	SPRO_2813	YPO1758
1818	manY	1	CO	B1818	STY1960	ENT638_2387	ECA2386	PLU2698	SG1326	SPRO_2814	YPO1757
1859	manZ	1	CO	B1819	STY1961	ENT638_2388	ECA2387	PLU2699	SG1325	SPRO_2815	YPO1756
1615	yobD	1	CN	B1820	STY1962	ENT638_2389	ECA2388	PLU2700	SG1324	SPRO_2816	YPO1755
1698	yebN	1	CC	B1821	STY1963	ENT638_2390	ECA2389	PLU2701	SG1323	SPRO_2817	YPO1754
634	rrmA	-1	CO	B1822	STY1964	ENT638_2391	ECA2390	PLU2702	SG1322	SPRO_2820	YPO1748	VC2003
4080	SG1321	1	CC						SG1321	SPRO_2821	YPO1747
13_3	cspC	-1	CN	B1823	STY1967	ENT638_2393 ENT638_2498	ECA2391		SG1320	SPRO_2822	YPO1746
2865	yecJ	-1	CN	B4537		ENT638_2480			SG1319	SPRO_2831	YPO1738
1645	mdtL	1	CN	B3710	STY3936	ENT638_4147	ECA2350	PLU0472		SPRO_2744	YPO2148	VC0069
1868	dadA	-1	CO	B1189	STY1931	ENT638_2363	ECA2351	PLU2561		SPRO_2746	YPO2147	VC0786
1954	ycgB	1	CO	B1188	STY1933	ENT638_2364	ECA2359		SG1341	SPRO_2747	YPO2145	VC1874
1723	fadR	-1	CN	B1187	STY1934	ENT638_2365	ECA2360	PLU2562		SPRO_2748	YPO2144	VC1900
1930	nhaB	1	CN	B1186	STY1935	ENT638_2366	ECA2361	PLU2563		SPRO_2749	YPO2142	VC1901
613	dsbB	1	CO	B1185	STY1936	ENT638_2367	ECA2362	PLU2564	SG1340	SPRO_2750	YPO2141	VC1902
672	ycgN	-1	CN	B1181	STY1941	ENT638_2368	ECA2365	PLU2141	SG1339	SPRO_2751	YPO2083	VC1058
52_1	ycgM	-1	CN	B1180	STY1942	ENT638_2369	ECA2366	PLU2140	SG1338	SPRO_2753	YPO2082
436	ycgL	-1	CN	B1179	STY1943	ENT638_2370	ECA2367	PLU2139	SG1337	SPRO_2755	YPO2080	VC1957
635	minC	1	CC	B1176	STY1944	ENT638_2371	ECA2368	PLU2138	SG1336	SPRO_2756	YPO2078	VC1959
1026	minD	1	CC	B1175	STY1945	ENT638_2372	ECA2369	PLU2137	SG1335	SPRO_2757	YPO2077	VC1960
439	minE	1	CN	B1174	STY1946	ENT638_2373	ECA2370	PLU2136	SG1334	SPRO_2758	YPO2076	VC1961
970	rnd	-1	CN	B1804	STY1947	ENT638_2374	ECA2371	PLU2135	SG1333	SPRO_2759	YPO2075	VC1984
1952	fadD	-1	CC	B1805	STY1948	ENT638_2375	ECA2372	PLU2134		SPRO_2760	YPO2074	VC1985
394	yeaY	-1	CN	B1806	STY1949	ENT638_2376	ECA2373	PLU2133		SPRO_2761	YPO2073	VC1987
735	yeaZ	-1	CC	B1807	STY1950	ENT638_2377	ECA2374	PLU2132	SG1332	SPRO_2762	YPO2072	VC1989
1953	yoaA	-1	CC	B1808	STY1951	ENT638_2378	ECA2375	PLU2129		SPRO_2763	YPO2071	VC1990
414	yoaB	1	CN	B1809	STY1952	ENT638_2379	ECA2376	PLU2128	SG1331	SPRO_2764	YPO2070	VC1556
2127	mdtI	-1	CN	B1599	STY1584	ENT638_1912		PLU2124	SG0629	SPRO_2765	YPO2069
2120	mdtJ	-1	CO	B1600	STY1585	ENT638_1911		PLU2123	SG0630	SPRO_2766	YPO2068
1607	eda	-1	CN	B1850		ENT638_2419	ECA2478	PLU0178		SPRO_2767	YPO2067	VC0285
1009	zwf	-1	CO	B1852	STY2094	ENT638_2421	ECA2479	PLU2122	SG1270	SPRO_2768	YPO2066	VCA0896
1010	yebK	1	CO	B1853	STY2095	ENT638_2422	ECA2480	PLU2121	SG1269	SPRO_2769	YPO2065	VC1148
1231	pykA	1	CN	B1854	STY2096	ENT638_2423	ECA2481	PLU2118	SG1268	SPRO_2770	YPO2064	VC2008
811	lpxM	-1	CN	B1855	STY2097	ENT638_2424	ECA2482	PLU2117	SG1265	SPRO_2771	YPO2063	VC0212
280	yebA	-1	CC	B1856	STY2098	ENT638_2425	ECA2483	PLU2116	SG1264	SPRO_2772	YPO2062	VCA0079
1703	znuA	-1	CO	B1857	STY2099	ENT638_2426	ECA2484	PLU2115		SPRO_2773	YPO2061	VC2081
840	znuC	1	CN	B1858	STY2100	ENT638_2427	ECA2485	PLU2114	SG1263	SPRO_2774	YPO2060	VC2082
1741	znuB	1	CC	B1859	STY2101	ENT638_2428	ECA2486	PLU2113		SPRO_2775	YPO2059	VC2083
1151	ruvB	-1	CC	B1860	STY2102	ENT638_2429	ECA2491	PLU2112	SG1262	SPRO_2776	YPO2058	VC1845
769	ruvA	-1	CC	B1861	STY2103	ENT638_2430	ECA2492	PLU2111	SG1261	SPRO_2777	YPO2057	VC1846
708	ruvC	-1	CN	B1863	STY2106	ENT638_2431	ECA2493	PLU2110	SG1260	SPRO_2778	YPO2056	VC1847
1804	yebC	-1	CO	B1864	STY2107	ENT638_2432	ECA2494	PLU2109	SG1259	SPRO_2779	YPO2055
1652	nudB	-1	CO	B1865	STY2108	ENT638_2433	ECA2495	PLU2108	SG1258	SPRO_2780	YPO2054
1350	aspS	-1	CC	B1866	STY2109	ENT638_2434	ECA2496	PLU2107	SG1257	SPRO_2781	YPO2053	VC1166
2923	yecD	1	CN	B1867	STY2110	ENT638_2435			SG1256	SPRO_2783
1559	yecE	1	CC	B1868	STY2111	ENT638_2436	ECA2498 ECA2509		SG1255	SPRO_2784	YPO2052	VC1165
396	yecN	1	CN	B1869	STY2112	ENT638_2437	ECA2510	PLU2106	SG1254	SPRO_2785	YPO2051	VCA0022
942	cmoA	1	CO	B1870	STY2113	ENT638_2438	ECA2511	PLU2103	SG1253	SPRO_2786	YPO2050	VC1164
1089	cmoB	1	CN	B1871	STY2114	ENT638_2439	ECA2512	PLU2102	SG1252	SPRO_2787	YPO2049	VC1163
520	cutC	-1	CO	B1874	STY2115	ENT638_2440	ECA2518	PLU2101	SG1251	SPRO_2788	YPO2048	VC0730
429	yecM	-1	CN	B1875	STY2116	ENT638_2441	ECA2519	PLU2097	SG1249	SPRO_2790	YPO2047	VC2073
1337	argS	1	CC	B1876	STY2117	ENT638_2442	ECA2520	PLU2092	SG1248	SPRO_2791	YPO2046	VC2074
1104	yceN	-1	CC	B1069	STY1209	ENT638_1583	ECA2521	PLU2091	SG1247	SPRO_2792	YPO2043	VC0680
6_2	yceM	-1	CN	B1068	STY1170 STY1207	ENT638_1582	ECA2522	PLU1802 PLU1804		SPRO_2793	YPO1892 YPO2042(2)	VCA1048
2183	yceH	-1	CN	B1067	STY1206	ENT638_1581	ECA2523			SPRO_2794	YPO2042(1)	VCA0740
599	rimJ	-1	CO	B1066	STY1205	ENT638_1580	ECA2524	PLU2090	SG1246	SPRO_2795	YPO2041	VC1309
1918	mdtH	1	CO	B1065	STY1204	ENT638_1579	ECA2525	PLU2089	SG1245	SPRO_2796	YPO2040
2097	grxB	1	CN	B1064	STY1203	ENT638_1578	ECA2526			SPRO_2798		VCA0992
2164	yceB	1	CN	B1063	STY1202	ENT638_1577	ECA2527	PLU2088		SPRO_2800	YPO2039
2189	ycdY	-1	CN	B1035	STY1174	ENT638_1551	ECA2528	PLU2087		SPRO_1935	YPO2038
2163	ycdX	-1	CC	B1034	STY1173	ENT638_1550	ECA2529			SPRO_1934	YPO2037	VCA0894
2105	ghrA	-1	CO	B1033	STY1172	ENT638_1549	ECA3947	PLU2086		SPRO_1933		VC0267
3546	ycdB	-1	CO	B1019		ENT638_1547				SPRO_2927	YPO1856
3537	ycdO	-1	CO	B1018		ENT638_1546				SPRO_2928	YPO1855
2839	ENT638_1545	-1	CO			ENT638_1545	ECA1510			SPRO_2929	YPO1854
18_2	putP	-1	CN	B1015	STY1160	ENT638_1542	ECA4218	PLU1803 PLU1958		SPRO_2930	YPO1853	VCA1071
1983	putA	1	CO	B1014	STY1159	ENT638_1541	ECA4217	PLU1957	SG1243	SPRO_2931	YPO1851
187	fliY	-1	CO	B1920	STY2162	ENT638_2507	ECA0247 ECA4195	PLU4484 PLU4487	SG0536	SPRO_2936	YPO1846	VC0010
1423	dcyD	-1	CO	B1919	STY2161	ENT638_2506	ECA1531		SG0911	SPRO_2937	YPO1845	VC1743
2147	fliZ	-1	CN	B1921	STY2163	ENT638_2508	ECA1740	PLU1956		SPRO_2938	YPO1844
664	fliA	-1	CC	B1922	STY2164	ENT638_2509	ECA1739	PLU1955	SG0059	SPRO_2939	YPO1843	VC2066
123	fliC	-1	CC	B1923	STY2167	ENT638_2522	ECA1731	PLU1954	SG0058	SPRO_2940	YPO1842	VC2142 VC2143
360	fliD	1	CC	B1924	STY2168	ENT638_2523	ECA1730	PLU1953	SG0057	SPRO_2941	YPO1841	VC2140
420	fliS	1	CC	B1925	STY2169	ENT638_2524	ECA1729	PLU1952	SG0056	SPRO_2942	YPO1840	VC2138
1445	fliT	1	CN	B1926	STY2170	ENT638_2525	ECA1728	PLU1951	SG0055	SPRO_2943	YPO1839
351	fliE	-1	CC	B1937	STY2176	ENT638_2528	ECA1727	PLU1949	SG0054	SPRO_2946	YPO1831	VC2134
678	fliF	1	CC	B1938	STY2177	ENT638_2529	ECA1726	PLU1948	SG0053	SPRO_2947	YPO1830	VC2133
824	fliG	1	CC	B1939	STY2178	ENT638_2530	ECA1725	PLU1947	SG0052	SPRO_2948	YPO1829	VC2132
233	fliH	1	CC	B1940	STY2179	ENT638_2531	ECA1724	PLU1946	SG0051	SPRO_2949	YPO1828	VC2131
1106	fliI	1	CC	B1941	STY2180	ENT638_2532	ECA1723	PLU1945	SG0050	SPRO_2950	YPO1827	VC2130
361	fliJ	1	CC	B1942	STY2181	ENT638_2533	ECA1722	PLU1944	SG0049	SPRO_2951	YPO1826	VC2129
373	fliK	1	CC	B1943	STY2182	ENT638_2534	ECA1721	PLU1943	SG0048	SPRO_2952	YPO1825	VC2128
159	fliL	1	CN	B1944	STY2183	ENT638_2535	ECA1720	PLU1942	SG0047	SPRO_2953	YPO1824	VC2127
281	fliM	1	CC	B1945	STY2184	ENT638_2536	ECA1719	PLU1941	SG0046	SPRO_2954	YPO1823	VC2126
242	fliN	1	CC	B1946	STY2185	ENT638_2537	ECA1718	PLU1940	SG0045	SPRO_2955	YPO1822	VC2125
223	fliO	1	CN	B1947	STY2186	ENT638_2538	ECA1717	PLU1939	SG0044	SPRO_2956	YPO1821	VC2124
278	fliP	1	CC	B1948	STY2187	ENT638_2539	ECA1716	PLU1938	SG0043	SPRO_2957	YPO1820	VC2123
177	fliQ	1	CC	B1949	STY2188	ENT638_2540	ECA1715	PLU1937	SG0042	SPRO_2958	YPO1820A	VC2122
268	fliR	1	CC	B1950	STY2189	ENT638_2541	ECA1714	PLU1936	SG0041	SPRO_2959	YPO1819	VC2121
383	flgL	-1	CC	B1083	STY1223	ENT638_1597	ECA1712	PLU1925	SG0040	SPRO_2960	YPO1809	VC2190
549	flgK	-1	CC	B1082	STY1222	ENT638_1596	ECA1711	PLU1924	SG0039	SPRO_2961	YPO1808	VC2191
523	flgJ	-1	CO	B1081	STY1221	ENT638_1595	ECA1710	PLU1923	SG0038	SPRO_2962	YPO1807	VC2192
285	flgI	-1	CN	B1080	STY1220	ENT638_1594	ECA1709	PLU1922	SG0037	SPRO_2963	YPO1806	VC2193
246	flgH	-1	CN	B1079	STY1219	ENT638_1593	ECA1708	PLU1921	SG0036	SPRO_2964	YPO1805	VC2194
784	flgG	-1	CN	B1078	STY1218	ENT638_1592	ECA1707	PLU1920	SG0035	SPRO_2965	YPO1804	VC2195
536	flgF	-1	CN	B1077	STY1217	ENT638_1591	ECA1706	PLU1919	SG0034	SPRO_2966	YPO1803	VC2196
271	flgE	-1	CN	B1076	STY1216	ENT638_1590	ECA1705	PLU1918	SG0033	SPRO_2967	YPO1802	VC2197
392	flgD	-1	CC	B1075	STY1215	ENT638_1589	ECA1704	PLU1917	SG2059	SPRO_2968	YPO1801	VC2198
448	flgC	-1	CC	B1074	STY1214	ENT638_1588	ECA1703	PLU1916	SG0031	SPRO_2969	YPO1800	VC2199
235	flgB	-1	CC	B1073	STY1213	ENT638_1587	ECA1702	PLU1915	SG0030	SPRO_2970	YPO1799	VC2200
207	flgA	1	CN	B1072	STY1212	ENT638_1586	ECA1701	PLU1914	SG0029	SPRO_2971	YPO1798	VC2203
1476	flgM	1	CN	B1071	STY1211	ENT638_1585	ECA1700	PLU1913	SG2061	SPRO_2972	YPO1797
1486	flgN	1	CN	B1070	STY1210	ENT638_1584	ECA1699	PLU1912	SG2062	SPRO_2973	YPO1796
2451	flhE	-1	CN	B1878	STY2121	ENT638_2445	ECA1698			SPRO_2975	YPO1792
1309	flhA	-1	CC	B1879	STY2122	ENT638_2446	ECA1697	PLU1896	SG0026	SPRO_2976	YPO1791	VC2069
284	flhB	-1	CC	B1880	STY2123	ENT638_2447	ECA1696	PLU1895	SG0025 SG2063	SPRO_2977	YPO1790	VC2120
457	cheZ	-1	CN	B1881	STY2124	ENT638_2452	ECA1695	PLU1858	SG2064	SPRO_2978	YPO1681	VC2064
1612	cheY	-1	CC	B1882	STY2125	ENT638_2453	ECA1694	PLU1857		SPRO_2979	YPO1680	VC2065
669	cheB	-1	CC	B1883	STY2126	ENT638_2454	ECA1693	PLU1856	SG2065	SPRO_2980	YPO1679	VC2062
1647	cheR	-1	CC	B1884	STY2127	ENT638_2455	ECA1692	PLU1855		SPRO_2981	YPO1678	VCA1091
3_2	tap	-1	CN	B1885 B1886	STY2128	ENT638_2456 ENT638_2457	ECA1683 ECA1691 ECA2226	PLU1853 PLU1854		SPRO_2982 SPRO_2983	YPO1675	VCA1092
462	cheW	-1	CC	B1887	STY2129	ENT638_2465	ECA1690	PLU1852	SG2066	SPRO_2984	YPO1667	VCA1093
1849	cheA	-1	CC	B1888	STY2130	ENT638_2466	ECA1689	PLU1851		SPRO_2985	YPO1666	VCA1095
1735	motB	-1	CC	B1889	STY2131	ENT638_2467	ECA1688	PLU1850	SG0024	SPRO_2986	YPO1665
220	motA	-1	CC	B1890	STY2132	ENT638_2468	ECA1687	PLU1849	SG0023	SPRO_2987	YPO1664	VC0892
1738	flhC	-1	CN	B1891	STY2133	ENT638_2469	ECA1686	PLU1848	SG2067	SPRO_2988	YPO1663
2117	flhD	-1	CN	B1892	STY2134	ENT638_2470	ECA1685	PLU1847	SG2068	SPRO_2989
1624	ybjJ	1	CO	B0845	STY0901	ENT638_1336	ECA1205	PLU0476		SPRO_3265	YPO1221
2330	rcsD	1	CN	B2216	STY2494	ENT638_2796	ECA1204	PLU3047	SG1579	SPRO_3266
1753	rcsB	1	CN	B2217	STY2495	ENT638_2797	ECA1203	PLU3048	SG1580	SPRO_3267	YPO1218
1971	rcsC	-1	CO	B2218	STY2496	ENT638_2798	ECA1202	PLU3049	SG1581	SPRO_3268	YPO1217
1403	gyrA	-1	CC	B2231	STY2499	ENT638_2799	ECA1201	PLU3050	SG1582	SPRO_3269	YPO1216	VC1258
932	ubiG	1	CC	B2232	STY2505	ENT638_2800	ECA1200	PLU3051	SG1583	SPRO_3270	YPO1215	VC1257
1400	nrdA	1	CN	B2234	STY2506	ENT638_2801	ECA1199	PLU3052	SG1584	SPRO_3271	YPO1214	VC1256
1248	nrdB	1	CN	B2235	STY2507	ENT638_2802	ECA1198	PLU3053	SG1585	SPRO_3272	YPO1213	VC1255
375	yfaE	1	CN	B2236	STY2508	ENT638_2803	ECA1197	PLU3054	SG1586	SPRO_3273	YPO1212	VC1254
1742	yfaY	-1	CC	B2249	STY2523	ENT638_2808	ECA1219		SG1588	SPRO_3275	YPO1210	VC1252
1048	tyrP	1	CN	B1907	STY2145	ENT638_2489	ECA1218	PLU3066		SPRO_3276	YPO1209	VCA0772
2141	yfaZ	-1	CN	B2250	STY2524	ENT638_2809	ECA1217	PLU3067		SPRO_3277	YPO1208
215	katE	1	CO	B1732	STY1793	ENT638_1712	ECA1216	PLU3068	SG2101	SPRO_3278	YPO1207	VC1585
1770	menE	-1	CN	B2260	STY2535	ENT638_2810	ECA1215	PLU3069		SPRO_3279	YPO2523	VC1971
1784	menC	-1	CN	B2261	STY2536	ENT638_2811	ECA1214	PLU3070		SPRO_3280	YPO2524	VC1972
1867	menB	-1	CC	B2262	STY2537	ENT638_2812	ECA1213	PLU3071		SPRO_3281	YPO2525	VC1973
1635	yfbB	-1	CC	B2263	STY2538	ENT638_2813	ECA1212	PLU3072		SPRO_3282	YPO2526	VC1974
1832	menD	-1	CC	B2264	STY2540	ENT638_2814	ECA1211	PLU3073		SPRO_3283	YPO2527	VC1975
1754	menF	-1	CN	B2265	STY2541	ENT638_2815	ECA1210	PLU3074		SPRO_3284	YPO2528	VC1976
2477	elaB	-1	CN	B2266	STY2542	ENT638_2816	ECA3015			SPRO_3286	YPO2531
1937	nuoN	-1	CO	B2276	STY2546	ENT638_2820	ECA3016	PLU3077	SG1589	SPRO_3296	YPO2543
1961	nuoM	-1	CC	B2277	STY2547	ENT638_2821	ECA3017	PLU3078	SG1590	SPRO_3297	YPO2544
666	nuoL	-1	CC	B2278	STY2548	ENT638_2822	ECA3018	PLU3079	SG1591	SPRO_3298	YPO2545	VCA0157
1596	nuoK	-1	CO	B2279	STY2549	ENT638_2823	ECA3019	PLU3080	SG1592	SPRO_3299	YPO2546
1690	nuoJ	-1	CO	B2280	STY2550	ENT638_2824	ECA3020	PLU3081	SG1593	SPRO_3300	YPO2547
71	nuoI	-1	CN	B2281	STY2551	ENT638_2825	ECA3021	PLU3082	SG1594	SPRO_3301	YPO2548	VC1516
1906	nuoH	-1	CO	B2282	STY2552	ENT638_2826	ECA3022	PLU3083	SG1595	SPRO_3302	YPO2549
1981	nuoG	-1	CO	B2283	STY2553	ENT638_2827	ECA3023	PLU3084	SG1596	SPRO_3303	YPO2550
1946	nuoF	-1	CN	B2284	STY2554	ENT638_2828	ECA3024	PLU3085	SG1597	SPRO_3304	YPO2551
1717	nuoE	-1	CN	B2285	STY2555	ENT638_2829	ECA3025	PLU3086	SG1598	SPRO_3305	YPO2552
1973	nuoC	-1	CO	B2286	STY2556	ENT638_2830	ECA3026	PLU3087	SG1599	SPRO_3306	YPO2553
1814	nuoB	-1	CO	B2287	STY2557	ENT638_2831	ECA3027	PLU3088	SG1600	SPRO_3307	YPO2554
1673	nuoA	-1	CO	B2288	STY2558	ENT638_2832	ECA3028	PLU3089	SG1601	SPRO_3308	YPO2555
1795	lrhA	-1	CN	B2289	STY2560	ENT638_2833	ECA3030 ECA3032	PLU3090		SPRO_3309	YPO2556
1272	yfbQ	1	CN	B2290	STY2561	ENT638_2834	ECA3033	PLU3091	SG1602	SPRO_3310	YPO2558	VC1977
795	yfbR	1	CO	B2291	STY2562	ENT638_2835	ECA3034	PLU3092	SG1603	SPRO_3311	YPO2559	VC1978
2357	yfbS	-1	CO	B2292	STY2563	ENT638_2836	ECA3035	PLU3093		SPRO_3312	YPO2561
2195	yfbT	-1	CN	B2293	STY2564	ENT638_2837	ECA3036		SG1604	SPRO_3313	YPO2562
2177	yfbU	-1	CN	B2294	STY2565	ENT638_2838	ECA3037			SPRO_3314	YPO2563	VC1871
516	yfbV	-1	CN	B2295	STY2566	ENT638_2839	ECA3038	PLU3094	SG1605	SPRO_3315	YPO2564	VC1099
1201	ackA	1	CC	B2296	STY2567	ENT638_2840	ECA3039	PLU3095	SG1606	SPRO_3316	YPO2566	VC1098
1377	pta	1	CO	B2297	STY2568	ENT638_2841	ECA3040	PLU3096	SG1607	SPRO_3317	YPO2567	VC1097
1725	yfcD	-1	CN	B2299	STY2576	ENT638_2848	ECA3042	PLU3158	SG1608	SPRO_3318	YPO2781
2157	yfcE	-1	CC	B2300	STY2577	ENT638_2849	ECA3043			SPRO_3319	YPO2780	VC0981
1619	yfcG	1	CN	B2302	STY2579	ENT638_2851	ECA3044	PLU3164	SG1609	SPRO_3320		VCA0584
3380	folX	1	CC	B2303		ENT638_2852	ECA3045			SPRO_3321
1794	yfcH	1	CC	B2304	STY2580	ENT638_2853	ECA3046	PLU3165	SG1610	SPRO_3322	YPO2778
788	hisP	-1	CN	B2306	STY2581	ENT638_2855	ECA3047		SG1611	SPRO_3323	YPO2777	VC1864
2153	hisM	-1	CN	B2307	STY2582	ENT638_2856	ECA3048			SPRO_3324	YPO2776	VC1861
1657	hisQ	-1	CN	B2308	STY2583	ENT638_2857	ECA3049			SPRO_3325	YPO2775	VC1862
97	hisJ	-1	CN	B2309 B2310	STY2584 STY2585	ENT638_2858 ENT638_2859	ECA3050			SPRO_3326	YPO2774	VC1863
250	ubiX	-1	CO	B2311	STY2586	ENT638_2860	ECA3051	PLU3166	SG1612	SPRO_3327	YPO2773	VC2541
1298	purF	-1	CC	B2312	STY2592	ENT638_2861	ECA3052	PLU3167	SG1613	SPRO_3328	YPO2772	VC1004
689	cvpA	-1	CC	B2313	STY2593	ENT638_2862	ECA3053	PLU3168	SG1614	SPRO_3329	YPO2771	VC1003
425	dedD	-1	CN	B2314	STY2595	ENT638_2863	ECA3054	PLU3169	SG1615	SPRO_3330	YPO2770	VC1002
1044	folC	-1	CC	B2315	STY2596	ENT638_2864	ECA3055	PLU3170	SG1616	SPRO_3331	YPO2769	VC1001
1064	accD	-1	CC	B2316	STY2597	ENT638_2865	ECA3056	PLU3171	SG1617	SPRO_3332	YPO2768	VC1000
12_5	dedA	-1	CN	B2317	STY2598	ENT638_2866	ECA3057	PLU3172	SG1618	SPRO_3333	YPO2767
997	truA	-1	CC	B2318	STY2599	ENT638_2867	ECA3058	PLU3173	SG1619	SPRO_3334	YPO2766	VC0999
861	usg	-1	CC	B2319	STY2600	ENT638_2868	ECA3059	PLU3174	SG1620	SPRO_3335	YPO2765	VC2107
976	pdxB	-1	CN	B2320	STY2601	ENT638_2869	ECA3060	PLU3175	SG1621	SPRO_3336	YPO2763	VC2108
327	yicL	1	CO	B3660	STY4021	ENT638_0033	ECA3061	PLU3177		SPRO_3338	YPO2761
2173	flk	1	CN	B2321	STY2602	ENT638_2870	ECA3062		SG1622	SPRO_3352	YPO2760
1910	fabB	-1	CN	B2323	STY2609	ENT638_2871	ECA3063	PLU3184	SG1623	SPRO_3368	YPO2757
1936	mnmC	1	CN	B2324	STY2610	ENT638_2872	ECA3064	PLU3185		SPRO_3369	YPO2756	VC2110
376	yfcL	-1	CN	B2325	STY2611	ENT638_2873	ECA3065	PLU3186	SG1624	SPRO_3370	YPO2755	VC2112
1691	yfcM	-1	CN	B2326		ENT638_2874	ECA3066	PLU3187	SG1625	SPRO_3371	YPO2754	VC2113
645	yfcA	-1	CO	B2327	STY2614	ENT638_2875	ECA3067	PLU3188	SG1626	SPRO_3372	YPO2753	VC2384
2639	mepA	-1	CN	B2328	STY2615	ENT638_2876	ECA3068			SPRO_3373	YPO2752
1191	aroC	-1	CC	B2329	STY2616	ENT638_2877	ECA3069	PLU3189	SG1627	SPRO_3374	YPO2751	VC2116
1133	prmB	-1	CN	B2330	STY2617	ENT638_2878	ECA3070	PLU3190	SG1628	SPRO_3375	YPO2750	VC2118
594	yfcN	1	CN	B2331	STY2618	ENT638_2879	ECA3071	PLU3198	SG1629	SPRO_3376	YPO2749	VC2119
410	sixA	-1	CN	B2340	STY2619	ENT638_2880	ECA3072	PLU3199	SG1630	SPRO_3377	YPO2748	VC2070
1948	fadJ	-1	CC	B2341	STY2620	ENT638_2881	ECA3078	PLU3200		SPRO_3378	YPO2747	VC1047
1902	fadI	-1	CN	B2342	STY2621	ENT638_2882	ECA3079	PLU3201		SPRO_3379	YPO2746	VC1046
305	yfcZ	-1	CN	B2343	STY2622	ENT638_2883	ECA3080		SG1631	SPRO_3380	YPO2745	VCA0919
1743	fadL	1	CN	B2344	STY2623	ENT638_2884	ECA3081	PLU3202		SPRO_3381	YPO2744	VCA0862
683	vacJ	-1	CN	B2346	STY2624	ENT638_2885	ECA3083	PLU3203	SG1632	SPRO_3382	YPO2743	VC2048
2557	ccmH	-1	CN	B2194(2)	STY2473(2) STY3966(2)		ECA1890			SPRO_3383	YPO2742
2125	ccmH	-1	CN	B2194(1)	STY2473(1) STY3966(1)		ECA1889		SG1633	SPRO_3384	YPO2741
1670	ccmG	-1	CC	B2195	STY2474 STY3965		ECA1888		SG1634	SPRO_3385	YPO2740	VC2051
2355	ccmF	-1	CC	B2196	STY2475 STY3964		ECA1887			SPRO_3386	YPO2739	VC2052
2137	ccmE	-1	CN	B2197	STY2476 STY3963		ECA1886			SPRO_3387	YPO2738	VC2053
1468	ccmD	-1	CN	B2198	STY2477 STY3962		ECA1885		SG1635	SPRO_3388	YPO2737	VC2054
1749	ccmC	-1	CN	B2199	STY2478 STY3961		ECA1884		SG1636	SPRO_3389	YPO2736	VC2055
2228	ccmB	-1	CN	B2200	STY2479 STY3960		ECA1883			SPRO_3390	YPO2735	VC2056
1669	ccmA	-1	CO	B2201	STY2480 STY3959		ECA1882		SG1637	SPRO_3391	YPO2734	VC2057
2694	yfdZ	-1	CO	B2379	STY2642	ENT638_2918	ECA3115			SPRO_3401	YPO2975
2283	glk	-1	CN	B2388	STY2644	ENT638_2921	ECA1401	PLU1405		SPRO_3407	YPO2977
2178	yghZ	1	CO	B3001	STY2647	ENT638_2924			SG1673	SPRO_3413	YPO2980
365	ypeC	1	CN	B2390	STY2648	ENT638_2925	ECA3604			SPRO_3414	YPO2981
1739	mntH	-1	CO	B2392	STY2649	ENT638_2926	ECA0843		SG1674	SPRO_3415	YPO2982
1505	ypeB	-1	CN	B4546	STY2662	ENT638_2938	ECA3582	PLU1400		SPRO_3443	YPO2988	VCA0163
1340	ligA	-1	CC	B2411	STY2663	ENT638_2939	ECA3583	PLU1398	SG1678	SPRO_3444	YPO2989	VC0971
617	zipA	-1	CN	B2412	STY2664	ENT638_2940	ECA0896	PLU1397	SG1679	SPRO_3445	YPO2990	VC0970
897	cysZ	1	CN	B2413	STY2665	ENT638_2941	ECA0895	PLU1396	SG1680	SPRO_3446	YPO2991	VC0969
1119	cysK	1	CC	B2414	STY2666	ENT638_2942	ECA0894	PLU1395	SG1700	SPRO_3447	YPO2992	VC0968
446	ptsH	1	CC	B2415	STY2667	ENT638_2943	ECA0893	PLU1394	SG1701	SPRO_3448	YPO2993	VC0966
1949	ptsI	1	CO	B2416		ENT638_2944	ECA0892	PLU1393	SG1702	SPRO_3449	YPO2994	VC0965
793	crr	1	CO	B2417	STY2670	ENT638_2945	ECA0891	PLU1392	SG1703	SPRO_3450	YPO2995	VC0964
4241	ECA0890	-1	CN				ECA0890			SPRO_3451	YPO2997
3443	ECA0889	-1	CN				ECA0889		SG1704	SPRO_3452	YPO2998
995	cysM	-1	CN	B2421	STY2677	ENT638_2947	ECA0886	PLU1391	SG1705	SPRO_3453	YPO3011	VC0537
898	cysA	-1	CO	B2422	STY2678	ENT638_2948	ECA3296	PLU1390	SG1706	SPRO_3454	YPO3012	VC0541
975	cysW	-1	CO	B2423	STY2679	ENT638_2949	ECA0885	PLU1389	SG1707	SPRO_3455	YPO3013	VC0540
947	cysU	-1	CO	B2424	STY2680	ENT638_2950	ECA0884	PLU1388	SG1708	SPRO_3456	YPO3014	VC0539
983	cysP	-1	CO	B2425	STY2681	ENT638_2951	ECA0883	PLU1387	SG1709	SPRO_3457	YPO3015	VC0538
2188	yfeX	-1	CN	B2431	STY2683	ENT638_2952	ECA0882			SPRO_3458	YPO3025	VC2145
2172	yfeY	-1	CN	B2432	STY2684	ENT638_2953	ECA0881	PLU1386		SPRO_3459	YPO3026
163	ygiW	1	CN	B3024	STY1545 STY3353	ENT638_3135 ENT638_3428	ECA0009	PLU1385		SPRO_3461	YPO3027	VCA0732
367	ypeA	-1	CO	B2434	STY2686	ENT638_2955	ECA0875	PLU1384	SG1711	SPRO_3462	YPO3031	VCA0470
1101	hemF	1	CN	B2436	STY2688	ENT638_2957	ECA0874	PLU1383	SG1712	SPRO_3464	YPO3032	VC0055
1613	yaiI	1	CC	B0387	STY0420	ENT638_0858	ECA0873		SG1713	SPRO_3465	YPO3033	VC0881
1840	maeB	-1	CC	B2463	STY2709	ENT638_2958	ECA0871	PLU2719		SPRO_3472	YPO3034	VC2681
2655	talA	1	CN	B2464	STY2710	ENT638_2959	ECA0862		SG1714	SPRO_3479
154_2	tktA1	1	CN				ECA0861		SG1715	SPRO_3480
455	yffB	1	CN	B2471	STY2720	ENT638_2966	ECA1292	PLU2721	SG1717	SPRO_3500	YPO3052	VC2150
1132	dapE	1	CO	B2472	STY2721	ENT638_2967	ECA1291	PLU2722	SG1718	SPRO_3501	YPO3053	VC2152
2546	ECA1290	1	CO				ECA1290	PLU2723	SG1719	SPRO_3502	YPO3054	VC2153
1516	ypfN	1	CN	B4547	STY2722	ENT638_2968	ECA1289	PLU2724	SG1720	SPRO_3503	YPO3055
636	ypfI	-1	CN	B2474	STY2723	ENT638_2970	ECA1266	PLU2725	SG1721	SPRO_3505	YPO3056	VCA1112
2176	yeaL	-1	CC	B1789	STY1838	ENT638_1667	ECA1265	PLU2726	SG1722		YPO3057
2434	ypfJ	-1	CN	B2475	STY2724	ENT638_2971			SG1723	SPRO_3506	YPO3058
1815	purC	-1	CC	B2476	STY2725	ENT638_2972	ECA1264	PLU2744	SG1724	SPRO_3507	YPO3059
612	nlpB	-1	CN	B2477	STY2726	ENT638_2973	ECA1263	PLU2745	SG1725	SPRO_3508	YPO3061	VC2156
924	dapA	-1	CC	B2478	STY2727	ENT638_2974	ECA1262	PLU2746	SG1726	SPRO_3509	YPO3062	VC2157
493	gcvR	1	CN	B2479	STY2728	ENT638_2975	ECA1261	PLU2747	SG1727	SPRO_3510	YPO3063	VC2159
686	bcp	1	CC	B2480	STY2729	ENT638_2976	ECA1260	PLU2748	SG1728	SPRO_3511	YPO3064	VC2160
2290	yfgO	-1	CC	B2493	STY2734	ENT638_2977		PLU2749		SPRO_3512	YPO3068	VC2162
1045	yfgC	1	CN	B2494	STY2735	ENT638_2978	ECA1259	PLU2750	SG1729	SPRO_3517	YPO3069	VC2164
1583	yfgD	1	CC	B2495	STY2736	ENT638_2979	ECA1258	PLU2751		SPRO_3518	YPO3070	VC2165
1780	hda	-1	CN	B2496	STY2737	ENT638_2984	ECA1257	PLU2752	SG1730	SPRO_3519	YPO3071
2608	uraA	-1	CC	B2497	STY2738	ENT638_2985	ECA1256			SPRO_3522		VC2171
925	upp	-1	CC	B2498	STY2739	ENT638_2986	ECA1255	PLU2759	SG1731	SPRO_3523	YPO2827	VC2225
1182	purM	1	CC	B2499	STY2740	ENT638_2988	ECA1254	PLU2760	SG1732	SPRO_3524	YPO2828	VC2226
1728	purN	1	CC	B2500	STY2741	ENT638_2989	ECA1253	PLU2761		SPRO_3525	YPO2829	VC2227
1659	speG	1	CO	B1584	STY1561	ENT638_1929		PLU2762	SG1899	SPRO_3528	YPO2830	VCA0947
2987	pstA	-1	CN				ECA3162		SG1735	SPRO_3539	YPO2834	VC0725
3535	pstC	-1	CN				ECA3163			SPRO_3540	YPO2835	VC0724
1363	ppk	1	CO	B2501	STY2742	ENT638_2990	ECA3164	PLU2763	SG1736	SPRO_3541	YPO2836	VC0723
1186	ppx	1	CO	B2502	STY2743	ENT638_2991	ECA3165	PLU2764	SG1737	SPRO_3542	YPO2837	VC0722
3187	yfgG	1	CN	B2504		ENT638_2993				SPRO_3544	YPO2838
2620	ENT638_2790	1	CO			ENT638_2790	ECA3169		SG1738	SPRO_3545	YPO2839	VC2534
2295	yegD	1	CN	B2069	STY2338	ENT638_2683	ECA1820			SPRO_3548	YPO2840	VC1386
1736	mdtA	1	CO	B2074	STY2339	ENT638_2684	ECA3184	PLU2774	SG2093	SPRO_3552	YPO2847
63	mdtB	1	CO	B2075 B2076	STY2340 STY2341	ENT638_2685 ENT638_2686	ECA3185 ECA3186	PLU2775 PLU2776		SPRO_3553 SPRO_3554	YPO2848 YPO2849	VC0164(1) VC0914(1)
2688	mdtD	1	CO	B2077	STY2342	ENT638_2687	ECA3187			SPRO_3555	YPO2850
2681	baeS	1	CN	B2078	STY2343	ENT638_2688	ECA3188	PLU2777		SPRO_3556
2240	baeR	1	CN	B2079	STY2344	ENT638_2689	ECA3189	PLU2778		SPRO_3557	YPO2853
3301	yegP	1	CN	B2080				PLU2779		SPRO_3560	YPO2854
1928	yegQ	1	CC	B2081	STY2365	ENT638_2698	ECA3193	PLU2780		SPRO_3561	YPO2855	VC0717
3030	yegS	1	CC	B2086		ENT638_2701	ECA3194			SPRO_3562	YPO2856
1676	thiD	-1	CO	B2103	STY2375	ENT638_2710	ECA3196	PLU2782		SPRO_3577	YPO2859	VC1296
2525	thiM	-1	CO	B2104	STY2376	ENT638_2711	ECA3197		SG1739	SPRO_3578
80_2	ENT638_2719	1	CN			ENT638_2719			SG1741	SPRO_3579
1343	guaA	-1	CC	B2507	STY2751	ENT638_2998	ECA3208	PLU2712	SG1748	SPRO_3595	YPO2870	VC0768
1294	guaB	-1	CC	B2508	STY2752	ENT638_2999	ECA3209	PLU2713	SG1749	SPRO_3596	YPO2871	VC0767
1149	xseA	1	CC	B2509	STY2753	ENT638_3000	ECA3210	PLU2714	SG1750	SPRO_3597	YPO2872	VC0766
2441	yfgJ	-1	CN	B2510	STY2763A	ENT638_3001				SPRO_3603	YPO2873	VC0765
352	yfdV	-1	CO	B2372		ENT638_3774	ECA3215	PLU3802		SPRO_3604	YPO2874	VCA0024
1282	der	-1	CC	B2511	STY2764	ENT638_3005	ECA3216	PLU1380	SG1756	SPRO_3605	YPO2875	VC0763
965	yfgL	-1	CO	B2512	STY2765	ENT638_3006	ECA3217	PLU1379	SG1757	SPRO_3606	YPO2876	VC0762
501	yfgM	-1	CN	B2513	STY2766	ENT638_3007	ECA3218	PLU1378	SG1758	SPRO_3607	YPO2877	VC0761
1256	hisS	-1	CC	B2514	STY2767	ENT638_3008	ECA3219	PLU1377	SG1759	SPRO_3608	YPO2878	VC0760
1225	ispG	-1	CC	B2515	STY2768	ENT638_3009	ECA3220	PLU1376	SG1760	SPRO_3609	YPO2879	VC0759
624	yfgA	-1	CC	B2516	STY2769	ENT638_3010	ECA3221	PLU1375	SG1761	SPRO_3610	YPO2880	VC0758
157	vexE	-1	CN		STY4651	ENT638_2520(3)	ECA3222	PLU1374	SG1762	SPRO_3611	YPO2881	VC1612
1188	yfgB	-1	CC	B2517	STY2770	ENT638_3011	ECA3223	PLU1373	SG1763	SPRO_3612	YPO2882	VC0757
601	ndk	-1	CC	B2518	STY2771	ENT638_3012	ECA3224	PLU1372	SG1764	SPRO_3613	YPO2883	VC0756
510	sseA	1	CO	B2521	STY2779	ENT638_3017	ECA3227	PLU1522	SG1765	SPRO_1432	YPO1194	VCA0620
1552	sseB	-1	CO	B2522	STY2781	ENT638_3019	ECA3229	PLU3275	SG1767	SPRO_3619	YPO2888
1197	pepB	-1	CN	B2523	STY2782	ENT638_3020	ECA3230	PLU3276	SG1768	SPRO_3620	YPO2889	VC0755
1515	iscX	-1	CN	B2524	STY2783	ENT638_3021	ECA3231	PLU3277		SPRO_3621	YPO2890	VC0754
1634	fdx	-1	CO	B2525	STY2784	ENT638_3022	ECA3232	PLU3278		SPRO_3622	YPO2891	VC0753
1947	hscA	-1	CN	B2526	STY2785	ENT638_3023	ECA3233	PLU3279		SPRO_3623	YPO2892	VC0752
1629	hscB	-1	CN	B2527	STY2786	ENT638_3024	ECA3234	PLU3280		SPRO_3624	YPO2893	VC0751
1600	iscA	-1	CN	B2528	STY2787	ENT638_3025	ECA3235	PLU3281		SPRO_3625	YPO2894	VC0750
1653	iscU	-1	CC	B2529	STY2788	ENT638_3026	ECA3236	PLU3282		SPRO_3626	YPO2895	VC0749
1198	iscS	-1	CC	B2530	STY2789	ENT638_3027	ECA3237	PLU3283	SG1769	SPRO_3627	YPO2896	VC0748
688	iscR	-1	CC	B2531	STY2790	ENT638_3028	ECA3238	PLU3284	SG1770	SPRO_3628	YPO2897	VC0747
842	trmJ	-1	CN	B2532	STY2791	ENT638_3029	ECA3239	PLU3285	SG1771	SPRO_3629	YPO2898	VC0746
945	suhB	1	CC	B2533	STY2792	ENT638_3030	ECA3240	PLU3286	SG1772	SPRO_3630	YPO2899	VC0745
2037	rcnA	-1	CN	B2106		ENT638_3031	ECA3247		SG1774	SPRO_3631	YPO2901
2577	STY2799	-1	CN		STY2799	ENT638_3032	ECA3248		SG0188	SPRO_3632	YPO2902
3022	csiE	1	CN	B2535	STY2800	ENT638_3033				SPRO_3633	YPO2903
1773	hcaT	-1	CN	B2536	STY2801	ENT638_3034	ECA3249	PLU3290		SPRO_3634	YPO2904	VC0302
1265	glyA	-1	CC	B2551	STY2802	ENT638_3036	ECA3250	PLU3291	SG1775	SPRO_3638	YPO2907	VC0941
1785	hmp	1	CO	B2552	STY2803	ENT638_3037	ECA3251	PLU3292		SPRO_3639	YPO2908	VCA0183
609	glnB	-1	CO	B2553	STY2808	ENT638_3038	ECA3254	PLU3309	SG1776	SPRO_3649	YPO2911	VC2239
4334	nadE	-1	CO					PLU3310		SPRO_3650	YPO2912
1778	yfhA	-1	CO	B2554	STY2809	ENT638_3039	ECA3255	PLU3311	SG1777	SPRO_3651	YPO2914
2145	yfhG	-1	CN	B2555	STY2810	ENT638_3040	ECA3256	PLU3312		SPRO_3652	YPO2915
2327	yfhK	-1	CO	B2556	STY2811	ENT638_3041	ECA3257	PLU3313		SPRO_3653	YPO2916
1420	purL	-1	CC	B2557	STY2812	ENT638_3042	ECA3258	PLU3317	SG1778	SPRO_3654	YPO2921	VC0869
1124	yfhD	1	CN	B2558	STY2813	ENT638_3043	ECA3259	PLU3318	SG1779	SPRO_3655	YPO2922	VC0866
581	tadA	-1	CC	B2559	STY2814	ENT638_3044	ECA3260	PLU3320	SG1780	SPRO_3656	YPO2923	VC0864
2236	yfhB	-1	CN	B2560	STY2815	ENT638_3045	ECA3261		SG1781	SPRO_3659	YPO2924
2595	murP	-1	CO	B2429	STY2816	ENT638_3046		PLU0402		SPRO_3660		VC0207
889	murQ	-1	CO	B2428	STY2817	ENT638_3047	ECA3262	PLU0403		SPRO_3661	YPO2925	VC0206
2555	yfhH	1	CN	B2561	STY2818	ENT638_3048				SPRO_3662	YPO2926	VC0204
485	yfhL	1	CO	B2562	STY2822	ENT638_3049	ECA3273	PLU3335	SG1782	SPRO_3664	YPO2927	VC0716
496	acpS	-1	CC	B2563	STY2823	ENT638_3050	ECA3274	PLU3336	SG1783	SPRO_3665	YPO2929	VC2457
873	pdxJ	-1	CN	B2564	STY2824	ENT638_3051	ECA3275	PLU3337	SG1784	SPRO_3666	YPO2930	VC2458
849	recO	-1	CC	B2565	STY2825	ENT638_3052	ECA3276	PLU3338	SG1785	SPRO_3667	YPO2720	VC2459
1055	era	-1	CC	B2566	STY2826	ENT638_3053	ECA3277	PLU3339	SG1786	SPRO_3668	YPO2719	VC2460
888	rnc	-1	CC	B2567	STY2827	ENT638_3054	ECA3278	PLU3340	SG1787	SPRO_3669	YPO2718	VC2461
845	lepB	-1	CO	B2568	STY2828	ENT638_3055	ECA3279	PLU3341	SG1788	SPRO_3670	YPO2717	VC2462
1376	lepA	-1	CC	B2569	STY2829	ENT638_3056	ECA3280	PLU3342	SG1789	SPRO_3671	YPO2716	VC2463
354	rseC	-1	CN	B2570	STY2830	ENT638_3057	ECA3281	PLU3343	SG1790	SPRO_3673	YPO2714	VC2464
826	rseB	-1	CN	B2571	STY2831	ENT638_3058	ECA3282	PLU3344	SG1791	SPRO_3674	YPO2713	VC2465
494	rseA	-1	CN	B2572	STY2832	ENT638_3059	ECA3283	PLU3345	SG1792	SPRO_3675	YPO2712	VC2466
807	rpoE	-1	CC	B2573	STY2833	ENT638_3060	ECA3284	PLU3346	SG1793	SPRO_3676	YPO2711	VC2467
1326	nadB	1	CC	B2574	STY2834	ENT638_3061	ECA3285	PLU3347	SG1794	SPRO_3677	YPO2710	VC2469
1592	yfiC	-1	CC	B2575	STY2835	ENT638_3062	ECA3286	PLU3348		SPRO_3678	YPO2709	VC0661
1141	srmB	1	CN	B2576	STY2836	ENT638_3063	ECA3287	PLU3349	SG1795	SPRO_3679	YPO2708	VC0660
313	yahD	-1	CO	B0318		ENT638_3145	ECA3424 ECA3425	PLU3369		SPRO_3680	YPO2707	VC1584
3371	PLU3370	-1	CN					PLU3370	SG2218	SPRO_3681	YPO2706
1603	yfiD	-1	CN	B2579	STY2839	ENT638_3064	ECA3288		SG1796	SPRO_3682	YPO2705	VC2361
939	ung	1	CO	B2580	STY2840	ENT638_3065	ECA3289	PLU3371	SG1797	SPRO_3683	YPO2704	VC2359
568	grpE	-1	CC	B2614	STY2868	ENT638_3094	ECA0842	PLU3372	SG1798	SPRO_3684	YPO1107	VC0854
937	nadK	1	CC	B2615	STY2869	ENT638_3095	ECA0841	PLU3373	SG1799	SPRO_3685	YPO1106	VC0853
1238	recN	1	CC	B2616	STY2870	ENT638_3096	ECA0840	PLU3374	SG1800	SPRO_3686	YPO1105	VC0852
406	smpA	1	CN	B2617	STY2871	ENT638_3097	ECA0839	PLU3375	SG1801	SPRO_3687	YPO1104	VC0851
430	yfjF	-1	CN	B2618	STY2872	ENT638_3098	ECA0838	PLU3376	SG1802	SPRO_3688	YPO1103	VC0850
621	yfjG	-1	CN	B2619	STY2873	ENT638_3099	ECA0837	PLU3377	SG1803	SPRO_3689	YPO1102	VC0849
697	smpB	1	CC	B2620	STY2874	ENT638_3100	ECA0836	PLU3378	SG1804	SPRO_3690	YPO1101	VC0848
2281	intA	1	CN	B2622		ENT638_3101	ECA0835				YPO1098	VC0847
1438	cI	1	CN		STY4829	ENT638_3107	ECA2753		SG1696	SPRO_3883	YPO1091
2030	STY4832	1	CN		STY4832(1)	ENT638_3110(1)	ECA2754(1)	PLU2916		SPRO_3881(1)	YPO1090
2891	ygaC	-1	CN	B2671	STY2924	ENT638_3151				SPRO_3710	YPO2653
315	nrdH	1	CN	B2673	STY2930	ENT638_3153	ECA3335	PLU1287	SG1904	SPRO_3721	YPO2651	VC1616
2136	nrdI	1	CO	B2674	STY2931	ENT638_3154	ECA3336	PLU1286		SPRO_3722	YPO2650
2363	nrdE	1	CO	B2675	STY2932	ENT638_3155	ECA3337	PLU1285		SPRO_3723	YPO2649
2300	nrdF	1	CO	B2676	STY2933	ENT638_3156	ECA3338	PLU1284		SPRO_3724	YPO2648
2682	proV	1	CO	B2677		ENT638_3157	ECA3502	PLU1283		SPRO_3733	YPO2647
1872	proW	1	CO	B2678	STY2936	ENT638_3158	ECA3503	PLU1282	SG1905	SPRO_3734	YPO2646
1866	proX	1	CO	B2679	STY2937	ENT638_3159	ECA3504	PLU1281	SG1906	SPRO_3736	YPO2645
2670	STY2938	1	CO		STY2938	ENT638_3161	ECA3508	PLU1280		SPRO_3738	YPO3263
229	ygaZ	1	CO	B2682	STY3833	ENT638_2349 ENT638_4080	ECA3509	PLU1279		SPRO_3739	YPO3264	VCA1002
2879	ygaH	1	CN	B2683			ECA3510	PLU1278		SPRO_3740	YPO3265
1682	mprA	1	CC	B2684	STY2939	ENT638_3162	ECA3511	PLU1277	SG1907	SPRO_3741	YPO3266
277	emrA	1	CO	B2685	STY2940	ENT638_3163	ECA3512	PLU1276		SPRO_3743	YPO3267	VC1410
189	emrB	1	CO	B2686	STY2941	ENT638_3164	ECA3513	PLU1275		SPRO_3744	YPO3268	VC1411
1810	yfiF	-1	CN	B2581	STY2841	ENT638_3066	ECA3516	PLU1274	SG1908	SPRO_3745	YPO3269
1581	trxC	1	CN	B2582	STY2842	ENT638_3067	ECA3517		SG1909	SPRO_3746	YPO3270	VCA0752
2151	yfiP	1	CN	B2583	STY2843	ENT638_3068	ECA3518			SPRO_3747	YPO3271	VC1533
1361	yfiQ	1	CN	B2584	STY2844	ENT638_3069	ECA3519	PLU1272	SG1910	SPRO_3748	YPO3272	VCA0574
1111	pssA	1	CN	B2585	STY2845	ENT638_3070	ECA3520	PLU1271	SG1911	SPRO_3749	YPO3273	VC0315
2512	yfiM	1	CN	B2586	STY2846	ENT638_3071	ECA3521			SPRO_3750	YPO3274
1404	clpB	-1	CC	B2592	STY2849	ENT638_3072	ECA3345	PLU1270	SG0584	SPRO_0886	YPO3275	VC0711
1678	yfiH	-1	CC	B2593	STY2850	ENT638_3073	ECA3346	PLU1269		SPRO_0885	YPO3276	VC0710
1084	rluD	-1	CC	B2594	STY2851	ENT638_3074	ECA3347	PLU1268	SG0583	SPRO_0884	YPO3277	VC0709
774	yfiO	1	CN	B2595	STY2852	ENT638_3075	ECA3348	PLU1267	SG0582	SPRO_0883	YPO3278	VC0708
416	raiA	1	CN	B2597	STY2853	ENT638_3076	ECA3349	PLU1266	SG0581	SPRO_0882	YPO3279	VC0706
1821	pheA	1	CC	B2599	STY2854	ENT638_3077	ECA3350	PLU1265	SG0580	SPRO_0881		VC0705
1181	tyrA	-1	CC	B2600	STY2856	ENT638_3079	ECA3351	PLU1263	SG0579	SPRO_0880	YPO3285	VC0696
1142	aroF	-1	CN	B2601	STY2857	ENT638_3080	ECA3352	PLU1262	SG0578	SPRO_0879	YPO3286	VC0695
571	rplS	-1	CC	B2606	STY2860	ENT638_3087	ECA3356	PLU1260	SG0549	SPRO_0855	YPO3292	VC0564
1028	trmD	-1	CC	B2607	STY2861	ENT638_3088	ECA3357	PLU1259	SG0548	SPRO_0854	YPO3293	VC0563
736	rimM	-1	CC	B2608	STY2862	ENT638_3089	ECA3358	PLU1258	SG0547	SPRO_0853	YPO3294	VC0562
470	rpsP	-1	CC	B2609	STY2863	ENT638_3090	ECA3359	PLU1257	SG0546	SPRO_0852	YPO3295	VC0561
1271	ffh	-1	CC	B2610	STY2864	ENT638_3091	ECA3360	PLU1256	SG0545	SPRO_0851	YPO3296	VC0560
827	ypjD	1	CN	B2611	STY2865	ENT638_3092	ECA3361	PLU1255	SG0544	SPRO_0850	YPO3297	VC0559
1890	yfjD	1	CO	B4461	STY2866	ENT638_3093		PLU1254	SG0543	SPRO_0849	YPO3298	VC0558
743	luxS	-1	CO	B2687	STY2943	ENT638_3167	ECA3362	PLU1253	SG0542	SPRO_0848	YPO3300	VC0557
1227	gshA	-1	CN	B2688	STY2944	ENT638_3168	ECA3363	PLU1252	SG0541	SPRO_0847	YPO3301	VC0556
2100	yqaA	-1	CN	B2689	STY2945	ENT638_3169	ECA3364			SPRO_0846	YPO3302	VC0553
1571	yqaB	-1	CO	B2690	STY2946	ENT638_3170	ECA3365		SG0540	SPRO_0845	YPO3303	VCA0662
382	csrA	-1	CC	B2696	STY2947	ENT638_3171	ECA3366	PLU1251	SG0539	SPRO_0844	YPO3304	VC0548
1396	alaS	-1	CC	B2697	STY2948	ENT638_3172	ECA3367	PLU1250	SG0538	SPRO_0843	YPO3305	VC0545
1500	recX	-1	CC	B2698	STY2949	ENT638_3173	ECA3368	PLU3294		SPRO_0842	YPO3306	VC0544
1185	recA	-1	CC	B2699	STY2950	ENT638_3174	ECA3369	PLU1249	SG0537	SPRO_0841	YPO3307	VC0543
1587	ygaD	-1	CC	B2700	STY2951	ENT638_3175	ECA3370	PLU1248		SPRO_0840	YPO3308	VC0542
301	lysS	-1	CC	B2890	STY3196	ENT638_3308	ECA0774	PLU3548	SG1989	SPRO_3888	YPO0888	VC0664
2296	prfB	-1	CC	B2891	STY3197		ECA0773	PLU3549	SG1990		YPO0889	VC0663
1303	recJ	-1	CC	B2892	STY3198	ENT638_3310	ECA0772	PLU3550	SG1991	SPRO_3890	YPO0890	VC2417
602	dsbC	-1	CN	B2893	STY3199	ENT638_3311	ECA0771	PLU3551	SG1992	SPRO_3891	YPO0891	VC2418
1030	xerD	-1	CC	B2894	STY3200	ENT638_3312	ECA0770	PLU3552	SG1993	SPRO_3892	YPO0892	VC2419
751	fldB	1	CO	B2895	STY3201	ENT638_3313	ECA0763	PLU3553	SG1994	SPRO_3893	YPO0893	VC2420
1569	ygfX	-1	CN	B2896	STY3202	ENT638_3314	ECA0760	PLU3554	SG1995	SPRO_3897	YPO0896A
415	ygfY	-1	CN	B2897	STY3203	ENT638_3315	ECA0759	PLU3555	SG1996	SPRO_3898	YPO0897	VC2471
692	ygfZ	1	CN	B2898	STY3204	ENT638_3316	ECA0758	PLU3556	SG1997	SPRO_3899	YPO0898	VC2472
1761	yqfA	-1	CO	B2899	STY3205	ENT638_3317	ECA0757		SG1998	SPRO_3900	YPO0900	VC0040
3444	ECA0756	1	CO				ECA0756	PLU3557	SG1999	SPRO_3901
1982	gcvP	-1	CC	B2903	STY3209	ENT638_3322	ECA0745	PLU3596	SG2000	SPRO_3914	YPO0905
525	gcvH	-1	CC	B2904	STY3210	ENT638_3323	ECA0744	PLU3597	SG2001	SPRO_3915	YPO0906	VCA0277
1893	gcvT	-1	CC	B2905	STY3211	ENT638_3324	ECA0743	PLU3598	SG2002	SPRO_3916	YPO0907
1068	visC	-1	CO	B2906	STY3212	ENT638_3325	ECA0457	PLU3599	SG2003	SPRO_3917	YPO0908	VC2474
969	ubiH	-1	CO	B2907	STY3213	ENT638_3326	ECA0458	PLU3600	SG2004	SPRO_3918	YPO0909	VC2475
1920	pepP	-1	CC	B2908	STY3214	ENT638_3327	ECA0459	PLU3601	SG2005	SPRO_3919	YPO0910
438	ygfB	-1	CN	B2909	STY3215	ENT638_3328	ECA0460	PLU3602	SG2006	SPRO_3920	YPO0911	VC2476
379	zapA	1	CN	B2910	STY3216	ENT638_3329	ECA0461	PLU3603	SG2007	SPRO_3921	YPO0912	VC2478
701	ygfA	1	CC	B2912	STY3217	ENT638_3331	ECA0462	PLU3604	SG2008	SPRO_3922	YPO0913	VC2479
1215	serA	-1	CO	B2913	STY3218	ENT638_3332	ECA3905	PLU3605	SG2009	SPRO_3923	YPO0914	VC2481
837	rpiA	-1	CO	B2914	STY3219	ENT638_3333	ECA3906	PLU3606	SG2010	SPRO_3924	YPO0915	VC2480
821	argP	1	CN	B2916	STY3220	ENT638_3334	ECA3907	PLU3610	SG2011	SPRO_3925	YPO0916	VC0482
505	yggE	-1	CO	B2922	STY3221	ENT638_3335	ECA3908	PLU3611	SG2012	SPRO_3926	YPO0917	VC0483
1614	argO	-1	CO	B2923	STY3222	ENT638_3336	ECA3909	PLU3612		SPRO_3927	YPO0918	VC0481
844	mscS	-1	CO	B2924	STY3223	ENT638_3337	ECA3910	PLU3615	SG2013	SPRO_3942	YPO0919	VC0480
1207	fbaA	-1	CN	B2925	STY3226	ENT638_3338	ECA3911	PLU0957	SG2014	SPRO_3944	YPO0920	VC0478
1202	pgk	-1	CC	B2926	STY3227	ENT638_3339	ECA3912	PLU0956	SG2015	SPRO_3945	YPO0921	VC0477
1854	epd	-1	CN	B2927	STY3228	ENT638_3340	ECA3913	PLU0955		SPRO_3946	YPO0922	VC0476
154_1	tktA	-1	CN	B2935	STY3236	ENT638_3341	ECA3914	PLU0946		SPRO_3954	YPO0926	VC0473
2617	yggG	1	CN	B2936	STY3237	ENT638_3342	ECA3915			SPRO_3955	YPO0927
2260	speB	-1	CC	B2937	STY3238	ENT638_3343		PLU3680	SG2017	SPRO_3972		VCA0814
1296	speA	-1	CN	B2938	STY3240	ENT638_3344	ECA3918	PLU3681	SG2018	SPRO_3973	YPO0929	VCA0815
1259	metK	1	CC	B2942	STY3243	ENT638_3346	ECA3920	PLU3683	SG2019	SPRO_3974	YPO0931	VC0472
535	yggI	1	CN	B2944	STY3245	ENT638_3348	ECA3921	PLU3684	SG2020	SPRO_4023	YPO0932	VC0471
1688	endA	1	CO	B2945	STY3246	ENT638_3349	ECA3922	PLU2037		SPRO_4024	YPO0933	VC0470
899	rsmE	1	CC	B2946	STY3247	ENT638_3350	ECA3923	PLU1185	SG2021	SPRO_4025	YPO0934	VC0469
1120	gshB	1	CN	B2947	STY3248	ENT638_3351	ECA3924	PLU1184	SG2022	SPRO_4026	YPO0935	VC0468
637	yqgE	1	CN	B2948	STY3249	ENT638_3352	ECA3925	PLU1183	SG2023	SPRO_4027	YPO0936	VC0467
582	yqgF	1	CC	B2949	STY3250	ENT638_3353	ECA3926	PLU1182	SG2024	SPRO_4028	YPO0937	VC0466
1746	yggR	-1	CO	B2950	STY3252	ENT638_3356	ECA3626	PLU1181		SPRO_4029	YPO0940	VC0462
779	yggS	1	CC	B2951	STY3253	ENT638_3357	ECA3627	PLU1180	SG2027	SPRO_4030	YPO0941	VC0461
499	proC	1	CC	B0386	STY0419	ENT638_0857	ECA3628	PLU1179	SG2028	SPRO_4031	YPO0942	VC0460
694	yggT	1	CC	B2952	STY3254	ENT638_3358	ECA3629	PLU1178	SG2029	SPRO_4032	YPO0943	VC0459
1547	yggU	1	CN	B2953	STY3255	ENT638_3359	ECA3630		SG2030	SPRO_4033	YPO0944	VC0458
744	rdgB	1	CC	B2954	STY3256	ENT638_3360	ECA3631	PLU1177	SG2031	SPRO_4034	YPO0945	VC0456
1190	yggW	1	CC	B2955	STY3257	ENT638_3361	ECA3632	PLU1176	SG2032	SPRO_4035	YPO0946	VC0455
1448	yggN	-1	CN	B2958	STY3262	ENT638_3363	ECA0979	PLU1173	SG2033	SPRO_4039		VC2286
2638	yneH	-1	CO	B1524		ENT638_2007		PLU1172		SPRO_4040	YPO0949	VC0454
2134	yggL	-1	CN	B2959	STY3263	ENT638_3364	ECA0978	PLU1171		SPRO_4041	YPO0950
919	trmI	-1	CC	B2960	STY3264	ENT638_3365	ECA0977	PLU1170	SG2034	SPRO_4042	YPO0951	VC0453
1069	mutY	1	CC	B2961	STY3265	ENT638_3366	ECA0976	PLU1169	SG2035	SPRO_4043	YPO0952	VC0452
539	yggX	1	CN	B2962	STY3266	ENT638_3367	ECA0975	PLU1168	SG2036	SPRO_4044	YPO0953	VC0451
940	mltC	1	CN	B2963	STY3267	ENT638_3368	ECA0974	PLU1167	SG2037	SPRO_4045	YPO0954	VC0450
1508_1	PLU1166	-1	CN					PLU1166		SPRO_4048	YPO0961
117	exbD	-1	CN	B3005	STY3331	ENT638_3416	ECA0359	PLU3940	SG0282	SPRO_4210	YPO0683	VC1545
1745	exbB	-1	CN	B3006	STY3332	ENT638_3417	ECA0358	PLU3941	SG0281	SPRO_4211	YPO0682
1138	metC	1	CN	B3008	STY3333	ENT638_3418	ECA0354	PLU3942	SG0280	SPRO_4212	YPO0681	VC1671
12_4	yghB	1	CN	B3009	STY3334	ENT638_3419	ECA0353	PLU3945	SG0279	SPRO_4213	YPO0680
245	yqhC	-1	CN	B3010	STY3335	ENT638_3420	ECA0352		SG0606	SPRO_4214	YPO0679
2241	yqhD	1	CC	B3011	STY3337	ENT638_3422	ECA0350			SPRO_4215	YPO0678	VCA0702
623	dkgA	1	CO	B3012	STY1388	ENT638_3423	ECA0349	PLU3946	SG0278	SPRO_4216	YPO0676
1922	sufI	-1	CO	B3017	STY3349	ENT638_3425	ECA0347	PLU3947	SG0277	SPRO_4257	YPO0673
862	plsC	-1	CO	B3018	STY3350	ENT638_3426	ECA0346	PLU3948	SG0276	SPRO_4258	YPO0672	VC2513
1389	parC	-1	CN	B3019	STY3351	ENT638_3427	ECA0345	PLU3949	SG0275	SPRO_4259	YPO0671	VC2430
2998	mdaB	1	CO	B3028		ENT638_3431	ECA0337			SPRO_4260	YPO0670
1721	yafC	-1	CN	B0208	STY0277	ENT638_0742	ECA0336	PLU1525		SPRO_4262	YPO0669
1373	parE	-1	CN	B3030	STY3359	ENT638_3443	ECA0335	PLU3950	SG0271	SPRO_4263	YPO0668	VC2431
652	yqiA	-1	CN	B3031	STY3360	ENT638_3444	ECA0334	PLU3951	SG0270	SPRO_4264	YPO0667	VC2432
852	cpdA	-1	CN	B3032	STY3361	ENT638_3445	ECA0333	PLU3952	SG0269	SPRO_4265	YPO0666	VC2433
1585	yqiB	-1	CN	B3033	STY3362	ENT638_3446	ECA0332		SG0268	SPRO_4266	YPO0665	VC2434
729	nudF	-1	CN	B3034	STY3363	ENT638_3447	ECA0331	PLU3953	SG0267	SPRO_4267	YPO0664	VC2435
972	tolC	1	CN	B3035	STY3364	ENT638_3448	ECA0330	PLU3954	SG0266	SPRO_4268	YPO0663	VC2436
1729	ygiB	1	CN	B3037	STY3365	ENT638_3449	ECA0329	PLU3956	SG0265	SPRO_4274	YPO0661
1925	ygiC	1	CO	B3038	STY3366	ENT638_3450	ECA0328	PLU3957	SG0264	SPRO_4275	YPO0660
2252	ygiD	-1	CO	B3039	STY3367	ENT638_3451	ECA0327	PLU3962		SPRO_4284	YPO0659
775	ribB	-1	CC	B3041	STY3373	ENT638_3453	ECA0899	PLU3963	SG0263	SPRO_4286	YPO0658	VCA1060
450	yqiC	1	CN	B3042	STY3375	ENT638_3454	ECA0898	PLU3964	SG0262	SPRO_4287	YPO0656	VC0163
2266	yjeH	-1	CO	B4141	STY4688	ENT638_0328	ECA0897			SPRO_4288	YPO0655	VCA0847
1940	rfaE	-1	CO	B3052	STY3379	ENT638_3455	ECA3584	PLU3968	SG0261	SPRO_4289	YPO0654
1393	glnE	-1	CN	B3053	STY3380	ENT638_3456	ECA3585	PLU3969	SG0260	SPRO_4290	YPO0653	VC2438
1720	ygiF	-1	CC	B3054	STY3381	ENT638_3457	ECA3586	PLU3970		SPRO_4291	YPO0652	VC2440
526	htrG	1	CN	B3055	STY3382	ENT638_3458	ECA3587	PLU3971	SG0259	SPRO_4292	YPO0651	VC2443
1155	cca	1	CN	B3056	STY3383	ENT638_3459	ECA3588	PLU3972	SG0258	SPRO_4293	YPO0650	VC2446
509	bacA	-1	CO	B3057	STY3384	ENT638_3460	ECA3589	PLU3973	SG0257	SPRO_4294	YPO0649	VC0526
537	folB	-1	CC	B3058	STY3385	ENT638_3461	ECA3590	PLU3974	SG0256	SPRO_4295	YPO0648	VC0524
804	ygiH	1	CC	B3059	STY3386	ENT638_3462	ECA3591	PLU3975	SG0255	SPRO_4296	YPO0647	VC0523
1160	ygjD	-1	CC	B3064	STY3387	ENT638_3470	ECA0683	PLU3976	SG0254	SPRO_4297	YPO0646	VC0521
454	rpsU	1	CC	B3065	STY3388	ENT638_3471	ECA0682	PLU3977	SG0253	SPRO_4298	YPO0645	VC0520
1263	dnaG	1	CC	B3066	STY3389	ENT638_3472	ECA0681	PLU3978	SG0252	SPRO_4299	YPO0644	VC0518
1351	rpoD	1	CC	B3067	STY3390	ENT638_3473	ECA0680	PLU3979	SG0251	SPRO_4300	YPO0643	VC0517
2949	mug	-1	CN	B3068	STY3391	ENT638_3474	ECA0679			SPRO_4301
2341	fadH	1	CC	B3081		ENT638_3539	ECA0655	PLU3990		SPRO_4309	YPO0589	VC1993
2211	rlmG	-1	CC	B3084	STY3400	ENT638_3540	ECA0654			SPRO_4312	YPO0588	VC2297
1655	ygjP	1	CO	B3085	STY3401	ENT638_3541	ECA3671		SG1851	SPRO_4315	YPO0586	VC1615
6_1	ygjR	1	CN	B3087	STY3403	ENT638_3542	ECA0653			SPRO_4316	YPO0585	VCA0099
265	alx	1	CN	B3088	STY3404	ENT638_3543	ECA0652	PLU3992	SG0235	SPRO_4318	YPO0297	VCA0546
1878	sstT	1	CN	B3089	STY3405	ENT638_3544	ECA0651	PLU3991		SPRO_4319	YPO0584	VCA0036
3321	ygjV	-1	CN	B3090			ECA0648		SG0234		YPO0582
3108	uxaA	-1	CN	B3091		ENT638_3545	ECA0647			SPRO_4320	YPO0581
2326	uxaC	-1	CO	B3092	STY3308	ENT638_3546	ECA0645	PLU0176		SPRO_4321	YPO0579
2654	exuT	1	CN	B3093	STY3305	ENT638_3547	ECA0644			SPRO_4322	YPO0577
2578	exuR	1	CO	B3094		ENT638_3548	ECA0643		SG0233	SPRO_4323	YPO0576
12_3	yqjA	1	CN	B3095	STY3406	ENT638_3549	ECA0642	PLU3993	SG0230	SPRO_4325	YPO0574	VCA0651
2443	yqjB	1	CN	B3096	STY3407	ENT638_3550	ECA0641			SPRO_4326	YPO0573
2476	yqjC	1	CN	B3097	STY3408	ENT638_3551	ECA0640			SPRO_4327	YPO0572
2101	yqjD	1	CN	B3098	STY3409	ENT638_3552	ECA0639	PLU3994		SPRO_4328	YPO0570
2121	yqjE	1	CN	B3099	STY3410	ENT638_3553	ECA0638	PLU3995		SPRO_4329	YPO0569A
2044	yqjK	1	CN	B3100	STY3411	ENT638_3554	ECA0637	PLU3996		SPRO_4330	YPO0569
2160	yqjF	1	CO	B3101	STY3412	ENT638_3555	ECA0636	PLU3997		SPRO_4331	YPO0568
2631	yqjG	1	CN	B3102	STY3413	ENT638_3556	ECA0635			SPRO_4332		VC1096
772	yhaJ	-1	CN	B3105	STY3415	ENT638_3558	ECA0634	PLU3998	SG0228	SPRO_4333	YPO3545	VCA0575
2223	yhaK	1	CN	B3106	STY3416	ENT638_3559	ECA0633	PLU3999		SPRO_4334	YPO3546
963	yraL	-1	CC	B3146	STY3446	ENT638_3583	ECA0323	PLU4001	SG0225	SPRO_4335	YPO3547	VC0582
663	yraM	1	CN	B3147	STY3447	ENT638_3584	ECA0322	PLU4002	SG0226	SPRO_4336	YPO3548	VC0581
1504	yraN	1	CN	B3148	STY3448	ENT638_3585	ECA0321	PLU4003		SPRO_4337	YPO3549	VC0580
777	diaA	1	CN	B3149	STY3449	ENT638_3586	ECA0320	PLU4004	SG0224	SPRO_4338	YPO3550	VC0579
452	yraP	1	CN	B3150	STY3450	ENT638_3587	ECA0319	PLU4005	SG0223	SPRO_4339	YPO3551	VC0578
1611	mtgA	-1	CN	B3208	STY3505	ENT638_3643	ECA0317	PLU4006	SG0222	SPRO_4340	YPO3552
677	elbB	-1	CN	B3209	STY3506	ENT638_3644	ECA0316	PLU4007	SG0221	SPRO_4341	YPO3553	VCA0610
1353	arcB	-1	CO	B3210	STY3507	ENT638_3645	ECA0314	PLU4008	SG0220	SPRO_4342	YPO3555	VC2369
2284	yhcC	-1	CN	B3211	STY3508	ENT638_3655	ECA0313			SPRO_4343	YPO3556	VC2371
1984	gltB	1	CO	B3212	STY3510	ENT638_3656	ECA0312	PLU4009		SPRO_4344	YPO3557	VC2376
1942	gltD	1	CO	B3213	STY3511	ENT638_3657	ECA0311	PLU4010		SPRO_4345	YPO3558	VC2377
580	sspB	-1	CN	B3228	STY3522	ENT638_3663	ECA0309	PLU4012	SG0219	SPRO_4346	YPO3560	VC0577
893	sspA	-1	CN	B3229	STY3523	ENT638_3664	ECA0308	PLU4013	SG0218	SPRO_4347	YPO3561	VC0576
674	rpsI	-1	CC	B3230	STY3524	ENT638_3665	ECA0307	PLU4014	SG0217	SPRO_4348	YPO3562	VC0571
704	rplM	-1	CC	B3231	STY3525	ENT638_3666	ECA0306	PLU4015	SG0216	SPRO_4349	YPO3563	VC0570
1014	yhcM	-1	CN	B3232	STY3526	ENT638_3667	ECA0305	PLU4016	SG0215	SPRO_4350	YPO3564	VC0568
480	yhcB	1	CN	B3233	STY3527	ENT638_3668	ECA0304	PLU4017	SG0214	SPRO_4351	YPO3565	VC0567
1176	degQ	1	CC	B3234	STY3528	ENT638_3669	ECA0303	PLU4018	SG0213	SPRO_4352	YPO3566	VC0566
864	degS	1	CC	B3235	STY3529	ENT638_3670	ECA0302	PLU4022	SG0212	SPRO_4353	YPO3568	VC0565
1250	murA	-1	CC	B3189	STY3486	ENT638_3625	ECA0301	PLU4028	SG0211	SPRO_4354	YPO3569	VC2514
435	yrbA	-1	CN	B3190	STY3487	ENT638_3626	ECA0300	PLU4029	SG0210	SPRO_4355	YPO3570	VC2515
326	yrbB	-1	CC	B3191	STY3488	ENT638_3627	ECA0299	PLU4030	SG0209	SPRO_4356	YPO3571	VC2516
593	yrbC	-1	CN	B3192	STY3489	ENT638_3628	ECA0298	PLU4031	SG0208	SPRO_4357	YPO3572	VC2517
561	yrbD	-1	CN	B3193	STY3490	ENT638_3629	ECA0297	PLU4032	SG0207	SPRO_4358	YPO3573	VC2518
999	yrbE	-1	CN	B3194	STY3491	ENT638_3630	ECA0296	PLU4033	SG0206	SPRO_4359	YPO3574	VC2519
977	yrbF	-1	CN	B3195	STY3492	ENT638_3631	ECA0295	PLU4034	SG0205	SPRO_4360	YPO3575	VC2520
1758	yrbG	1	CC	B3196	STY3493	ENT638_3632	ECA0294	PLU4035		SPRO_4361	YPO3576	VC2522
1006	kdsD	1	CN	B3197	STY3494	ENT638_3633	ECA0293	PLU4036	SG0204	SPRO_4362	YPO3577	VC2523
713	kdsC	1	CN	B3198	STY3495	ENT638_3634	ECA0292	PLU4037	SG0203	SPRO_4363	YPO3578	VC2524
413	yrbK	1	CN	B3199	STY3496	ENT638_3635	ECA0291	PLU4038	SG0202	SPRO_4364	YPO3579	VC2525
477	lptA	1	CN	B3200	STY3497	ENT638_3636	ECA0290	PLU4039	SG0201	SPRO_4365	YPO3580	VC2527
954	lptB	1	CN	B3201	STY3498	ENT638_3637	ECA0289	PLU4040	SG0200	SPRO_4366	YPO3581	VC2528
1229	rpoN	1	CC	B3202	STY3499	ENT638_3638	ECA0288	PLU4041	SG0199	SPRO_4367	YPO3582	VC2529
1550	hpf	1	CC	B3203	STY3500	ENT638_3639	ECA0287	PLU4042	SG0198	SPRO_4368		VC2530
558	ptsN	1	CO	B3204	STY3501	ENT638_3640	ECA0286	PLU4043	SG0197	SPRO_4369	YPO3585	VC2531
928	yhbJ	1	CC	B3205	STY3502	ENT638_3641	ECA0285	PLU4044	SG0196	SPRO_4370	YPO3586	VC2532
378	npr	1	CN	B3206	STY3503	ENT638_3642	ECA0284	PLU4045	SG0195	SPRO_4371	YPO3587	VC2533
1524	rnk	1	CN	B0610	STY0664	ENT638_1148	ECA0283	PLU4046		SPRO_4382	YPO3695	VCA0607
1889	pmbA	-1	CN	B4235	STY4777	ENT638_0422	ECA0282	PLU4060		SPRO_4384	YPO3692	VC2535
606	yjgA	1	CN	B4234	STY4776	ENT638_0421	ECA0281	PLU4061	SG0165	SPRO_4387	YPO3691	VC2536
2471	yhcO	-1	CO	B3239	STY3544	ENT638_3675		PLU4062		SPRO_4388	YPO3690
3972	PLU4063	-1	CO					PLU4063		SPRO_4389	YPO3689
2705	aaeB	-1	CN	B3240	STY3545	ENT638_3677	ECA0279			SPRO_4390	YPO3686
2640	aaeA	-1	CO	B3241	STY3546	ENT638_3678	ECA0278			SPRO_4391	YPO3685
2098	aaeX	-1	CN	B3242	STY3546A	ENT638_3679	ECA0277		SG0163	SPRO_4392	YPO3684
263	aaeR	1	CN	B3243	STY3547	ENT638_3680	ECA0276		SG0162	SPRO_4393	YPO3683	VC1947
296	tldD	-1	CN	B3244	STY3548	ENT638_3681	ECA0273	PLU4064	SG0161	SPRO_4404	YPO3672	VC0422
136_1	ENT638_1161	-1	CN			ENT638_1161	ECA0822	PLU4065		SPRO_4405	YPO3671	VC0421
1239	yhdP	-1	CN	B4472	STY3549	ENT638_3682	ECA0272	PLU4066	SG0160	SPRO_4406	YPO3670	VC0420
1321	rng	-1	CC	B3247	STY3550	ENT638_3683	ECA0271	PLU4067	SG0159	SPRO_4407	YPO3669	VC0419
1626	yhdE	-1	CC	B3248	STY3551	ENT638_3684	ECA0270	PLU4068		SPRO_4408	YPO3668	VC0418
662	mreD	-1	CC	B3249	STY3552	ENT638_3685	ECA0269	PLU4069	SG0158	SPRO_4409	YPO3667	VC0417
874	mreC	-1	CC	B3250	STY3553	ENT638_3686	ECA0268	PLU4070	SG0157	SPRO_4410	YPO3666	VC0416
1213	mreB	-1	CC	B3251	STY3554	ENT638_3687	ECA0267	PLU4071	SG0156	SPRO_4411	YPO3665	VC0415
1808	csrD	-1	CN	B3252	STY3555	ENT638_3688	ECA0266		SG0155	SPRO_4412	YPO3664	VC0398
1819	yhdH	1	CO	B3253	STY3556	ENT638_3689	ECA0265	PLU4072		SPRO_4413	YPO3663	VC0026
2675	yedY	1	CO	B1971	STY3557	ENT638_3690	ECA0264			SPRO_4414	YPO3662
2605	yedZ	1	CN	B1972	STY3558	ENT638_3691	ECA0263			SPRO_4415	YPO3661
2148	ENT638_3692	1	CC			ENT638_3692	ECA0262	PLU4073	SG0154	SPRO_4416	YPO3660	VC0297
586	accB	1	CC	B3255	STY3559	ENT638_3693	ECA0261	PLU4074	SG0153	SPRO_4417	YPO3659	VC0296
1317	accC	1	CC	B3256	STY3560	ENT638_3694	ECA0260	PLU4075	SG0152	SPRO_4418	YPO3658	VC0295
2501	yhdT	1	CO	B3257	STY3561	ENT638_3695		PLU4085		SPRO_4419	YPO3657A
18_1	panF	1	CN	B3258 B4067	STY3562 STY4471	ENT638_0274 ENT638_3696	ECA0259 ECA0806	PLU4086	SG0621	SPRO_0295 SPRO_4420	YPO3657
1075	prmA	1	CC	B3259	STY3563	ENT638_3697	ECA0258	PLU4087	SG0151	SPRO_4421	YPO3656	VC0293
3394	ENT638_3698	1	CO			ENT638_3698	ECA0257			SPRO_4422		VCA0274
1841	dusB	1	CC	B3260	STY3564	ENT638_3699	ECA0256	PLU4088		SPRO_4423	YPO3655	VC0291
542	fis	1	CN	B3261	STY3565	ENT638_3700	ECA0255	PLU4089	SG0150	SPRO_4424	YPO3654	VC0290
151	ssb	-1	CC	B4059	STY4451	ENT638_0262	ECA3690	PLU4349	SG2128	SPRO_4439	YPO0325	VC0397
1415	uvrA	1	CC	B4058	STY4450	ENT638_0261	ECA3689	PLU4350	SG2129	SPRO_4440	YPO0324	VC0394
2418	yjbR	-1	CO	B4057	STY4447	ENT638_0260	ECA1591(1)			SPRO_4443	YPO0323
2535	yjbQ	-1	CO	B4056	STY4446		ECA3688		SG2130	SPRO_4444		VC0373
1891	tyrB	-1	CO	B4054	STY4444	ENT638_0258	ECA3670	PLU4357	SG2131	SPRO_4445	YPO0322
1839	alr	-1	CC	B4053	STY4443	ENT638_0257	ECA3665	PLU4358		SPRO_4448	YPO0321	VC0372
1289	dnaB	-1	CC	B4052	STY4442	ENT638_0256	ECA3664	PLU4359	SG2132	SPRO_4449	YPO0320	VC0371
2292	qor	1	CN	B4051	STY4441	ENT638_0255	ECA3663	PLU4360		SPRO_4450	YPO0319
2474	pspG	-1	CN	B4050	STY4440	ENT638_0254	ECA3661			SPRO_4452	YPO0318
1140	dusA	-1	CN	B4049	STY4439	ENT638_0253	ECA3660	PLU4364	SG2136	SPRO_4453	YPO0316	VC0379
533	zur	1	CN	B4046	STY4437	ENT638_0250	ECA0632	PLU4373	SG2139	SPRO_4457	YPO0315	VC0378
2884	yjbJ	-1	CO	B4045	STY4436	ENT638_0249	ECA0631			SPRO_4458
809	lexA	-1	CC	B4043	STY4433	ENT638_0247	ECA0630	PLU4374	SG2141	SPRO_4460	YPO0314	VC0092
321	dgkA	-1	CC	B4042	STY4432	ENT638_0246	ECA0629	PLU4375	SG0295	SPRO_4461	YPO0313	VCA0714
1359	plsB	1	CN	B4041	STY4431	ENT638_0245	ECA0628	PLU4376	SG2142	SPRO_4462	YPO0312	VC0093
987	ubiA	-1	CO	B4040	STY4430	ENT638_0244	ECA0627	PLU4377	SG2143	SPRO_4463	YPO0311	VC0094
444	ubiC	-1	CN	B4039	STY4429	ENT638_0243	ECA0626	PLU4378	SG2144	SPRO_4464	YPO0310	VC0095
1341	pgi	-1	CC	B4025	STY4417	ENT638_0230	ECA3979	PLU4379	SG2146	SPRO_4477	YPO3718	VC0374
1116	lysC	1	CO	B4024	STY4416	ENT638_0229	ECA3981	PLU4380	SG2147	SPRO_4479	YPO3719	VC0391
2012	yjbB	-1	CC	B4020	STY4406	ENT638_0223	ECA3983		SG2148	SPRO_4483		VC0676
2365	metH	-1	CO	B4019	STY4405	ENT638_0222	ECA3987			SPRO_4490	YPO3722	VC0390
16_1	allR	1	CN	B0506 B4018	STY0564 STY4404	ENT638_0221	ECA3988	PLU4392		SPRO_4491
2358	aceK	-1	CN	B4016	STY4403	ENT638_0220	ECA3989	PLU4394		SPRO_4501	YPO3724
1926	aceA	-1	CO	B4015	STY4402	ENT638_0219	ECA3990	PLU4395		SPRO_4502	YPO3725	VC0736
1943	aceB	-1	CO	B4014	STY4401	ENT638_0218	ECA3991	PLU4396		SPRO_4503	YPO3726	VC0734
1079	metA	-1	CO	B4013	STY4400	ENT638_0217	ECA3992	PLU4397	SG2152	SPRO_4504	YPO3727	VC1611
1687	yrdA	1	CC	B3279	STY4398	ENT638_3711	ECA3993	PLU4689	SG2240	SPRO_4505		VC0058
2020	yrdB	-1	CN	B3280	STY4397	ENT638_3712	ECA3994	PLU4690	SG2241			VC0057
750	aroE	-1	CC	B3281	STY4396	ENT638_3713	ECA3995	PLU4691	SG2242	SPRO_4506	YPO0246	VC0056
639	rimN	-1	CC	B3282	STY4395	ENT638_3714	ECA3996(2)	PLU4692	SG2243	SPRO_4507	YPO0245A	VC0054
698	yrdD	-1	CN	B3283	STY4394	ENT638_3715	ECA3996(1)	PLU4693	SG2244	SPRO_4508	YPO0245	VC0050
1651	smg	-1	CN	B3284	STY4393	ENT638_3716	ECA3997		SG2245	SPRO_4509	YPO0244	VC0049
1726	smf	-1	CC	B4473	STY4392	ENT638_3717	ECA3998	PLU4694		SPRO_4510	YPO0243	VC0048
739	def	1	CC	B3287	STY4391	ENT638_3718	ECA3999	PLU4695	SG2246	SPRO_4511	YPO0242	VC0046
1032	fmt	1	CC	B3288	STY4390	ENT638_3719	ECA4000	PLU4696	SG2247	SPRO_4512	YPO0241	VC0045
1165	rsmB	1	CC	B3289	STY4389	ENT638_3720	ECA4001	PLU4697	SG2248	SPRO_4513	YPO0240	VC0044
1286	trkA	1	CO	B3290	STY4388	ENT638_3721	ECA4002	PLU4698	SG2249	SPRO_4514	YPO0239	VC0043
1589	mscL	1	CO	B3291	STY4387	ENT638_3722	ECA4003		SG2250	SPRO_4515	YPO0238	VCA0612
2018	yhdL	-1	CN	B4550		ENT638_3723	ECA4004	PLU4699		SPRO_4516	YPO0237	VCA0185
51_2	zntR	-1	CN	B3292	STY4386	ENT638_3724		PLU4700		SPRO_4517	YPO0236
644	rplQ	-1	CC	B3294	STY4384	ENT638_3725	ECA4005	PLU4701	SG2252	SPRO_4518	YPO0235	VC2570
1200	rpoA	-1	CC	B3295	STY4383	ENT638_3726	ECA4006	PLU4702	SG2253	SPRO_4519	YPO0234	VC2571
923	rpsD	-1	CC	B3296	STY4382	ENT638_3727	ECA4007	PLU4703	SG2254	SPRO_4520	YPO0233	VC2572
680	rpsK	-1	CC	B3297	STY4381	ENT638_3728	ECA4008	PLU4704	SG2255	SPRO_4521	YPO0232	VC2573
604	rpsM	-1	CC	B3298	STY4380	ENT638_3729	ECA4009	PLU4705	SG2256	SPRO_4522	YPO0231	VC2574
2043	rpmJ	-1	CC	B3299	STY4379	ENT638_3730	ECA4010		SG2257		YPO0230	VC2575
1287	secY	-1	CC	B3300	STY4378	ENT638_3731	ECA4011	PLU4706	SG2258	SPRO_4524	YPO0229	VC2576
655	rplO	-1	CC	B3301	STY4377	ENT638_3732	ECA4012	PLU4707	SG2259	SPRO_4525	YPO0228	VC2577
381	rpmD	-1	CC	B3302	STY4376	ENT638_3733	ECA4013	PLU4708	SG2260	SPRO_4526	YPO0227	VC2578
727	rpsE	-1	CC	B3303	STY4375	ENT638_3734	ECA4014	PLU4709	SG2261	SPRO_4527	YPO0226	VC2579
566	rplR	-1	CC	B3304	STY4374	ENT638_3735	ECA4015	PLU4710	SG2262	SPRO_4528	YPO0225	VC2580
766	rplF	-1	CC	B3305	STY4373	ENT638_3736	ECA4016	PLU4711	SG2263	SPRO_4529	YPO0224	VC2581
631	rpsH	-1	CC	B3306	STY4372	ENT638_3737	ECA4017	PLU4712	SG2264	SPRO_4530	YPO0223	VC2582
541	rpsN	-1	CO	B3307	STY4371	ENT638_3738	ECA4018	PLU4713	SG2265	SPRO_4531	YPO0222A	VC2583
858	rplE	-1	CC	B3308	STY4370	ENT638_3739	ECA4019	PLU4714	SG2266	SPRO_4532	YPO0222	VC2584
544	rplX	-1	CC	B3309	STY4369	ENT638_3740	ECA4020	PLU4715	SG2267	SPRO_4533	YPO0221	VC2585
643	rplN	-1	CC	B3310	STY4368	ENT638_3741	ECA4021	PLU4716	SG2268	SPRO_4534	YPO0220	VC2586
498	rpsQ	-1	CC	B3311	STY4367	ENT638_3742	ECA4022	PLU4717	SG2269	SPRO_4535	YPO0219	VC2587
412	rpmC	-1	CC	B3312	STY4366	ENT638_3743	ECA4023	PLU4718	SG2270	SPRO_4536	YPO0218	VC2588
715	rplP	-1	CC	B3313	STY4365	ENT638_3744	ECA4024	PLU4719	SG2271	SPRO_4537	YPO0217	VC2589
992	rpsC	-1	CC	B3314	STY4364	ENT638_3745	ECA4025	PLU4720	SG2272	SPRO_4538	YPO0216	VC2590
547	rplV	-1	CC	B3315	STY4363	ENT638_3746	ECA4026	PLU4721	SG2273	SPRO_4539	YPO0215	VC2591
395	rpsS	-1	CC	B3316	STY4362	ENT638_3747	ECA4027	PLU4722	SG2274	SPRO_4540	YPO0214	VC2592
1071	rplB	-1	CC	B3317	STY4361	ENT638_3748	ECA4028	PLU4723	SG2275	SPRO_4541	YPO0213	VC2593
512	rplW	-1	CC	B3318	STY4360	ENT638_3749	ECA4029	PLU4724	SG2276	SPRO_4542	YPO0212	VC2594
877	rplD	-1	CC	B3319	STY4359	ENT638_3750	ECA4030	PLU4725	SG2277	SPRO_4543	YPO0211	VC2595
907	rplC	-1	CC	B3320	STY4358	ENT638_3751	ECA4031	PLU4726	SG2278	SPRO_4544	YPO0210	VC2596
574	rpsJ	-1	CC	B3321	STY4357	ENT638_3752	ECA4032	PLU4727	SG2279	SPRO_4545	YPO0209	VC2597
658	bfr	-1	CN	B3336	STY4355	ENT638_3754	ECA4033	PLU4728	SG2280	SPRO_4546	YPO0206	VC0365
1479	bfd	-1	CN	B3337	STY4354	ENT638_3755	ECA4034	PLU4729		SPRO_4547	YPO0205	VC0364
56_2	tufA	-1	CN	B3339	STY4353	ENT638_3756	ECA4035	PLU0432 PLU4730	SG2283	SPRO_4548	YPO0203	VC0362
1380	fusA	-1	CC	B3340	STY4352	ENT638_3757	ECA4036	PLU0431	SG2284	SPRO_4549	YPO0202	VC0361
754	rpsG	-1	CC	B3341	STY4351	ENT638_3758	ECA4037	PLU0430	SG2285	SPRO_4550	YPO0201	VC0360
690	rpsL	-1	CC	B3342	STY4350	ENT638_3759	ECA4038	PLU0429	SG2286	SPRO_4551	YPO0200	VC0359
323	yheL	-1	CN	B3343	STY4349	ENT638_3760	ECA4039	PLU0428	SG2287	SPRO_4552	YPO0199	VC0358
472	yheM	-1	CN	B3344	STY4348	ENT638_3761	ECA4040	PLU0427	SG2288	SPRO_4553	YPO0198	VC0357
503	yheN	-1	CN	B3345	STY4347	ENT638_3762	ECA4041	PLU0426	SG2289	SPRO_4554	YPO0197	VC0356
836	yheO	-1	CO	B3346	STY4346	ENT638_3763	ECA4042	PLU0425	SG2290	SPRO_4555	YPO0196	VC0355
732	fkpA	-1	CN	B3347	STY4345	ENT638_3764	ECA4049	PLU0424	SG2291	SPRO_4556	YPO0195	VC0354
356	slyX	1	CN	B3348	STY4344	ENT638_3765	ECA4050	PLU0423	SG2292	SPRO_4557	YPO0194	VC0352
765	slyD	-1	CN	B3349	STY4343	ENT638_3766	ECA4054	PLU0422	SG2293	SPRO_4558	YPO0193	VC2604
370	yheV	-1	CN	B4551	STY4342	ENT638_3767	ECA4055	PLU0421	SG2294	SPRO_4559	YPO0192	VC2605
1933	kefB	-1	CO	B3350	STY4341	ENT638_3768	ECA4056		SG2295	SPRO_4560	YPO0191	VC2606
2180	kefG	-1	CO	B3351	STY4340	ENT638_3769	ECA4057			SPRO_4561	YPO0190	VC2607
1958	yheS	1	CC	B3352	STY4339	ENT638_3770	ECA4058	PLU0420	SG2296	SPRO_4562		VC2608
141	eamB	-1	CO	B2578	STY2838		ECA4059	PLU0401	SG2297	SPRO_4575	YPO0181	VC1712
2250	yheT	1	CN	B3353		ENT638_3780	ECA4060	PLU0399		SPRO_4576	YPO0180	VC2610
389	yheU	1	CN	B3354	STY4334	ENT638_3781	ECA4061	PLU0398	SG2298	SPRO_4577	YPO0179	VC2612
1059	prkB	1	CN	B3355	STY4333	ENT638_3782	ECA4062	PLU0397	SG2299	SPRO_4578	YPO0178	VC2613
555	yhfA	-1	CO	B3356	STY4332	ENT638_3783	ECA4063	PLU0396	SG2300	SPRO_4579	YPO0176	VCA0838
994	crp	1	CO	B3357	STY4331	ENT638_3784	ECA4064	PLU0395	SG2301	SPRO_4580	YPO0175	VC2614
2301	argD	-1	CC	B3359	STY4328	ENT638_3786	ECA4065	PLU0394		SPRO_4582		VC2618
794	pabA	-1	CC	B3360	STY4327	ENT638_3787	ECA4066	PLU0393	SG2302	SPRO_4583	YPO0169	VC2619
567	ppiA	-1	CC	B3363	STY4324	ENT638_3790	ECA4071	PLU0391	SG2303	SPRO_4589	YPO0167	VC2299
3092	tsgA	1	CO	B3364	STY4323	ENT638_3791				SPRO_4593	YPO0163
3093	codA	-1	CO	B0337	STY3514	ENT638_3792				SPRO_4594	YPO0162
185	nirB	1	CO	B3365	STY4322	ENT638_3793	ECA4079			SPRO_4595	YPO0161	VCA0644(1)
2532	nirD	1	CO	B3366	STY4321	ENT638_3794	ECA4080			SPRO_4596	YPO0160
3060	nirC	1	CN	B3367	STY4320	ENT638_3795				SPRO_4597	YPO0159
124_2	cysG	1	CN	B3368	STY4319	ENT638_3796	ECA4081			SPRO_4598	YPO0158
1088	trpS	-1	CC	B3384	STY4315	ENT638_3797	ECA4087	PLU0084	SG2304	SPRO_4599	YPO0157	VC2623
1620	gph	-1	CC	B3385	STY4314	ENT638_3798	ECA4088	PLU0085		SPRO_4600	YPO0156	VC2624
918	rpe	-1	CC	B3386	STY4313	ENT638_3799	ECA4089	PLU0086	SG2305	SPRO_4601	YPO0155	VC2625
931	dam	-1	CO	B3387	STY4312	ENT638_3800	ECA4090	PLU0087	SG2306	SPRO_4602	YPO0154	VC2626
358	damX	-1	CN	B3388	STY4311	ENT638_3801	ECA4091	PLU0088	SG2307	SPRO_4603	YPO0153	VC2627
1083	aroB	-1	CC	B3389	STY4310	ENT638_3802	ECA4092	PLU0089	SG2308	SPRO_4604	YPO0152	VC2628
764	aroK	-1	CO	B3390	STY4309	ENT638_3803	ECA4093	PLU0090	SG2309	SPRO_4605	YPO0151	VC2629
1707	hofQ	-1	CN	B3391	STY4308	ENT638_3804	ECA4094	PLU0091		SPRO_4606	YPO0150	VC2630
2367	hofP	-1	CN	B3392	STY4307	ENT638_3805	ECA4095			SPRO_4607	YPO0149
3635	PLU0092	-1	CN					PLU0092		SPRO_4608	YPO0148
1436	hofN	-1	CN	B3394	STY4305	ENT638_3807	ECA4097	PLU0093		SPRO_4609	YPO0147	VC2633
2087	hofM	-1	CO	B3395	STY4304	ENT638_3808	ECA4098	PLU0094		SPRO_4610	YPO0146
1347	mrcA	1	CN	B3396	STY4303	ENT638_3809	ECA4099	PLU0095	SG2311	SPRO_4611	YPO0145	VC2635
667	nudE	-1	CC	B3397	STY4302	ENT638_3810	ECA4100	PLU0096	SG2312	SPRO_4612	YPO0144	VC2721
1917	yrfF	1	CN	B3398	STY4301	ENT638_3811	ECA4102	PLU0097	SG2313	SPRO_4613	YPO0142
2229	yrfG	1	CN	B3399	STY4300	ENT638_3812	ECA4103		SG2314	SPRO_4614	YPO0141
552	hslR	1	CC	B3400	STY4299	ENT638_3813	ECA4104	PLU0098	SG2315	SPRO_4615	YPO0140	VC2735
950	hslO	1	CC	B3401	STY4298	ENT638_3814	ECA4105	PLU0099	SG2316	SPRO_4616	YPO0139	VC2736
304	pck	1	CC	B3403	STY4296	ENT638_3816	ECA4106	PLU0100	SG2317	SPRO_4617	YPO0138	VC2738
1066	envZ	-1	CN	B3404	STY4295	ENT638_3817	ECA4107	PLU0213	SG2318	SPRO_4620	YPO0137	VC2713
993	ompR	-1	CC	B3405	STY4294	ENT638_3818	ECA4108	PLU0212	SG2319	SPRO_4621	YPO0136	VC2714
585	greB	1	CN	B3406	STY4293	ENT638_3819	ECA4118	PLU0211	SG2320	SPRO_4626	YPO0135	VC2715
1371	yhgF	1	CC	B3407	STY4292	ENT638_3820	ECA4122	PLU0210	SG2321	SPRO_4627	YPO0134	VC2716
1456	feoA	1	CO	B3408	STY4291	ENT638_3821		PLU0209	SG2322	SPRO_4628	YPO0133	VC2078
2324	feoB	1	CO	B3409	STY4290	ENT638_3822		PLU0208		SPRO_4629	YPO0132	VC2077
2449	feoC	1	CN	B3410	STY4289	ENT638_3823		PLU0207		SPRO_4630	YPO0131
3225	STY0095	-1	CN		STY0095	ENT638_3824				SPRO_4631	YPO0130
797	bioH	-1	CO	B3412	STY4287	ENT638_3825	ECA4132	PLU0204	SG2324	SPRO_4632	YPO0129	VC2718
1594	gntX	1	CC	B3413	STY4286	ENT638_3826	ECA4133	PLU0199		SPRO_4633	YPO0128	VC2719
812	gntY	1	CC	B3414	STY4285	ENT638_3827	ECA4134	PLU0198	SG2325	SPRO_4634	YPO0127	VC2720
469	glpE	1	CC	B3425	STY4278	ENT638_3834	ECA4139	PLU0197	SG2328	SPRO_4638	YPO0122	VC0100
757	glpG	1	CC	B3424	STY4279	ENT638_3833	ECA4138	PLU0196	SG2327	SPRO_4639	YPO0121	VC0099
863	glpR	1	CN	B3423	STY4280	ENT638_3832	ECA4137	PLU0195	SG2326	SPRO_4640	YPO0120	VCA0940
1863	yhiN	-1	CC	B3492	STY4215	ENT638_3906	ECA0047	PLU0118		SPRO_4688	YPO3966	VC0080
179	pitA	1	CO	B3493	STY4214	ENT638_3907	ECA0048	PLU0119	SG0075	SPRO_4689	YPO3967	VC2442
1526	uspB	-1	CN	B3494	STY4213	ENT638_3908	ECA0049	PLU0120		SPRO_4690	YPO3969	VC0079
598	uspA	1	CC	B3495	STY4212	ENT638_3909	ECA0050	PLU0121	SG0074	SPRO_4691	YPO3970	VC0076
2342	gdhA	1	CC	B1761	STY1815	ENT638_1685	ECA0051	PLU0122		SPRO_4692	YPO3971
1731	yhiQ	-1	CO	B3497	STY4210	ENT638_3910	ECA0054	PLU0123		SPRO_4700	YPO3974	VC0073
1379	prlC	-1	CC	B3498	STY4209	ENT638_3911	ECA0055	PLU0124	SG0073	SPRO_4701	YPO3975	VC0188
971	yhiR	1	CN	B3499	STY4206	ENT638_3912	ECA0061	PLU0374	SG0069	SPRO_4713	YPO3976	VC0187
1274	gor	1	CN	B3500	STY4205	ENT638_3913	ECA0062	PLU0375	SG0068	SPRO_4714	YPO3977	VC0186
2271	yhjD	1	CN	B3522	STY4195	ENT638_3919	ECA4359	PLU0308		SPRO_4744	YPO3985
3110	yhjG	-1	CN	B3524	STY4193	ENT638_3921				SPRO_4747	YPO3987
2586	yhjH	-1	CN	B3525	STY4192	ENT638_3922	ECA3271			SPRO_4748	YPO3988
1711	kdgK	1	CN	B3526	STY4191	ENT638_3923	ECA4360	PLU0177	SG0067	SPRO_4750	YPO3990
2313	yhjJ	-1	CN	B3527	STY4190	ENT638_3924	ECA4361	PLU0306		SPRO_0154	YPO3991
46	dctA	-1	CO	B3528	STY4189	ENT638_3925	ECA4362	PLU3205	SG2121	SPRO_0153	YPO3992	VC1168 VCA0088
1683	yhjK	-1	CN	B3529	STY4188	ENT638_3926	ECA4363	PLU0305	SG0066	SPRO_0152	YPO3996
1888	dppF	-1	CO	B3540	STY4172	ENT638_0188	ECA4390	PLU0304	SG0064	SPRO_0142	YPO3999
1883	dppD	-1	CN	B3541	STY4171	ENT638_0187	ECA4391	PLU0303	SG0063	SPRO_0141	YPO4000
26	dppC	-1	CO	B3542	STY4170	ENT638_0186 ENT638_1326	ECA2832 ECA4392	PLU0302	SG0062	SPRO_0140 SPRO_1553	YPO4001	VC0173
31	gsiC	-1	CO	B0831 B3543	STY0889 STY4169	ENT638_1325	ECA2833	PLU0301	SG0061	SPRO_1552	YPO4002	VC0172
3107	gsiB	-1	CO	B0830	STY0888	ENT638_1324	ECA2834			SPRO_1551
1094	gsiA	-1	CN	B0829	STY0887	ENT638_1323	ECA2835			SPRO_1550		VC0170
962	moeA	1	CO	B0827	STY0885	ENT638_1321	ECA2836	PLU1540	SG0920	SPRO_1547	YPO1495	VCA0617
1750	moeB	1	CO	B0826	STY0884	ENT638_1320	ECA2837	PLU1539		SPRO_1546	YPO1494	VCA0618
1153	ybiT	-1	CO	B0820	STY0879	ENT638_1311	ECA3010	PLU1538	SG0918	SPRO_1545	YPO1491	VC1520
1211	glpD	1	CO	B3426	STY4277	ENT638_3835	ECA4141	PLU0194	SG2329	SPRO_4642	YPO3937	VCA0657
2712	glgP	-1	CO	B3428	STY4276	ENT638_3836	ECA4147			SPRO_4643	YPO3938
2187	glgA	-1	CO	B3429	STY4275	ENT638_3837	ECA4148			SPRO_4644	YPO3939	VC1726
2267	glgC	-1	CO	B3430	STY4274	ENT638_3838	ECA4149			SPRO_4645	YPO3940	VCA0699
350	glgX	-1	CC	B3431	STY4273	ENT638_3839	ECA4150	PLU0105		SPRO_4646	YPO3941	VCA1029
2334	glgB	-1	CO	B3432	STY4272	ENT638_3840	ECA4151			SPRO_4647	YPO3942	VCA0016
1177	asd	-1	CN	B3433	STY4271	ENT638_3841	ECA4155	PLU0007	SG2330	SPRO_4648	YPO3949	VC2036
2603	yhgN	1	CO	B3434		ENT638_3842	ECA4157		SG2331	SPRO_4649	YPO3950
148	gntK	-1	CN	B3437	STY4269	ENT638_3845	ECA1839	PLU0497	SG2151	SPRO_4650	YPO3953	VC0287
943	gntR	-1	CN	B3438	STY4268	ENT638_3846	ECA1838	PLU0496	SG2333	SPRO_4652	YPO3955	VC0289
1668	yhhW	-1	CO	B3439	STY4267	ENT638_3847	ECA4162	PLU0101	SG2334	SPRO_4653	YPO3956
2314	xylR	-1	CO	B3569	STY4136	ENT638_0152	ECA0101	PLU2274		SPRO_0102	YPO4034
3091	xylH	-1	CO	B3568		ENT638_0153	ECA0100			SPRO_0101	YPO4035
3112	xylG	-1	CO	B3567		ENT638_0154	ECA0099			SPRO_0100	YPO4036
2615	xylF	-1	CO	B3566		ENT638_0155	ECA0098		SG0176	SPRO_0099	YPO4037
2339	xylA	1	CO	B3565	STY4137	ENT638_0156	ECA0097	PLU2275		SPRO_0098	YPO4038
665	xylB	1	CO	B3564	STY4138	ENT638_0157	ECA0096	PLU1959	SG0611	SPRO_0097	YPO4039
221	wecH	-1	CO	B3561		ENT638_0160	ECA0095	PLU2327		SPRO_0093	YPO4045	VCA0023
1475	fdhD	1	CO	B3895	STY3838	ENT638_4083	ECA0093	PLU4885		SPRO_0082	YPO4060	VC1519
619	sodA	1	CC	B3908	STY3816	ENT638_4063	ECA0092	PLU0075	SG0017	SPRO_0081	YPO4061	VC2694
3_1	ECA0080	1	CN				ECA0080 ECA0091 ECA0390 ECA0436 ECA4120			SPRO_0080 SPRO_1415	YPO4062
1501	yibL	-1	CN	B3602	STY4107	ENT638_0133	ECA0090		SG1850	SPRO_0077	YPO4065	VCA0010
1580	mtlR	-1	CN	B3601	STY4109	ENT638_0134	ECA0089		SG0016	SPRO_0074	YPO4066	VCA1047
1842	mtlD	-1	CO	B3600	STY4110	ENT638_0135	ECA0088		SG0015	SPRO_0073	YPO4067	VCA1046
1956	mtlA	-1	CO	B3599	STY4111	ENT638_0136	ECA0087		SG0014	SPRO_0072	YPO4068	VCA1045
2108	yiaF	-1	CN	B3554	STY4155	ENT638_0165	ECA0086		SG0013	SPRO_0071	YPO4070
1358	glyS	-1	CC	B3559	STY4144	ENT638_0163	ECA0085	PLU0294	SG0012	SPRO_0070	YPO4071	VC0020
1214	glyQ	-1	CC	B3560	STY4143	ENT638_0162	ECA0084	PLU0293	SG0011	SPRO_0069	YPO4072	VC0021
596	tag	1	CO	B3549	STY4160	ENT638_0175	ECA0082	PLU0292	SG1137	SPRO_0064	YPO4074	VC1672
80_1	yiaC	1	CN	B3550	STY4159	ENT638_0174	ECA0081			SPRO_0063 SPRO_1398	YPO4075
2055	yiaD	1	CN	B3552	STY4157	ENT638_0172	ECA0428			SPRO_0062	YPO4076	VC1195
2643	ghrB	1	CC	B3553	STY4156	ENT638_0167	ECA0078			SPRO_0057	YPO4078
2680	malS	1	CO	B3571	STY4134	ENT638_0150				SPRO_0054	YPO4080	VCA0860
1209	avtA	1	CO	B3572	STY4133	ENT638_0149	ECA4386	PLU0291	SG0009	SPRO_0053	YPO4082	VC0019
2704	yidE	-1	CN	B3685	STY3971	ENT638_0015	ECA4401			SPRO_0050	YPO4083
2548	ibpB	-1	CN	B3686	STY3970	ENT638_0014	ECA4402			SPRO_0049	YPO4084
1598	ibpA	-1	CN	B3687	STY3969	ENT638_0013	ECA4403		SG0008	SPRO_0048	YPO4085	VC0018
2063	yidQ	1	CN	B3688	STY3968	ENT638_0012	ECA4404	PLU0289		SPRO_0047	YPO4086
2661	yidR	-1	CN	B3689	STY3967	ENT638_0011	ECA4405	PLU0288		SPRO_0046
3576	dgoT	-1	CO	B3691		ENT638_0010	ECA4415			SPRO_0045
3559	dgoD	-1	CO	B4478		ENT638_0009	ECA4416			SPRO_0044
3450	dgoA	-1	CO	B4477		ENT638_0008	ECA4417			SPRO_0043
3463	dgoK	-1	CN	B3693		ENT638_0007	ECA4418			SPRO_0042
2971	dgoR	-1	CO	B4479		ENT638_0006	ECA4419		SG0005	SPRO_0041
2156	yidA	-1	CO	B3697	STY3947	ENT638_0005	ECA4428			SPRO_0036	YPO4093	VC1364
1398	gyrB	-1	CC	B3699	STY3943	ENT638_0004	ECA4438	PLU0004	SG0004	SPRO_0035	YPO4094	VC0015
1067	recF	-1	CC	B3700	STY3942	ENT638_0003	ECA4439	PLU0003	SG0003	SPRO_0034	YPO4095	VC0014
1135	dnaN	-1	CC	B3701	STY3941	ENT638_0002	ECA4440	PLU0002	SG0002	SPRO_0033	YPO4096	VC0013
1305	dnaA	-1	CC	B3702	STY3940	ENT638_0001	ECA4441	PLU0001	SG0001	SPRO_0032	YPO4097	VC0012
347	rpmH	1	CC	B3703	STY3939A	ENT638_4152	ECA4443	PLU4909	SG2432	SPRO_0031	YPO4100	VC0007
486	rnpA	1	CC	B3704	STY3939	ENT638_4151	ECA4444	PLU4908	SG2431	SPRO_0030	YPO4101	VC0006
2494	yidD	1	CO	B4557		ENT638_4150		PLU4907	SG2430	SPRO_0029		VC0005
1253	yidC	1	CC	B3705	STY3938	ENT638_4149	ECA4445	PLU4906	SG2429	SPRO_0028	YPO4102	VC0004
1258	mnmE	1	CC	B3706	STY3937	ENT638_4148	ECA4446	PLU4905	SG2428	SPRO_0027	YPO4103	VC0003
2921	yieE	1	CO	B3712	STY3934	ENT638_4145	ECA4463			SPRO_0024
1156	yieG	-1	CC	B3714	STY3932	ENT638_4143	ECA4464		SG1135	SPRO_0021	YPO4107	VC2278
1539	yieH	1	CN	B3715	STY3931	ENT638_4142	ECA4466		SG2421	SPRO_0020	YPO4108	VCA0798
251	yhdY	-1	CN	B3270		ENT638_1776	ECA4467	PLU0221		SPRO_0019	YPO4109	VC1360
2936	ENT638_1777	-1	CN			ENT638_1777	ECA4468	PLU0220		SPRO_0018	YPO4110
2982	ENT638_1779	-1	CO			ENT638_1779	ECA4470	PLU0219		SPRO_0017	YPO4111
1747	phoU	-1	CO	B3724	STY3930	ENT638_4141	ECA4473	PLU0218		SPRO_0016	YPO4113	VC0727
1755	pstB	-1	CC	B3725	STY3929	ENT638_4140	ECA4474	PLU0217	SG2420	SPRO_0015	YPO4114
466	pstA	-1	CC	B3726	STY3928	ENT638_4139	ECA4475	PLU0216		SPRO_0014	YPO4115	VCA0071 VCA0072
1874	pstC	-1	CO	B3727	STY3927	ENT638_4138	ECA4476	PLU0215	SG2419	SPRO_0013	YPO4116
1879	pstS	-1	CO	B3728	STY3926	ENT638_4137	ECA4477	PLU0214	SG2418	SPRO_0012	YPO4117
1342	glmS	-1	CC	B3729	STY3917	ENT638_4136	ECA4508	PLU0037	SG2417	SPRO_0011	YPO4118	VC0487
1243	glmU	-1	CC	B3730	STY3916	ENT638_4135	ECA4509	PLU0038	SG2416	SPRO_0010	YPO4119	VC2762
620	atpC	-1	CC	B3731	STY3914	ENT638_4133	ECA4511	PLU0039	SG2415	SPRO_0009	YPO4120	VC2763
1291	atpD	-1	CC	B3732	STY3913	ENT638_4132	ECA4512	PLU0040	SG2414	SPRO_0008	YPO4121	VC2764
1035	atpG	-1	CC	B3733	STY3912	ENT638_4131	ECA4513	PLU0041	SG2413	SPRO_0007	YPO4122	VC2765
1327	atpA	-1	CC	B3734	STY3911	ENT638_4130	ECA4514	PLU0042	SG2412	SPRO_0006	YPO4123	VC2766
687	atpH	-1	CC	B3735	STY3910	ENT638_4129	ECA4515	PLU0043	SG2411	SPRO_0005	YPO4124	VC2767
659	atpF	-1	CC	B3736	STY3909	ENT638_4128	ECA4516	PLU0044	SG2410	SPRO_0004	YPO4125	VC2768
386	atpE	-1	CC	B3737	STY3908	ENT638_4127	ECA4517	PLU0045	SG2409	SPRO_0003	YPO4126	VC2769
966	atpB	-1	CC	B3738	STY3907	ENT638_4126	ECA4518	PLU0046	SG2408	SPRO_0002	YPO4127	VC2770
345	atpI	-1	CN	B3739	STY3906	ENT638_4125	ECA4519	PLU0047	SG2407	SPRO_0001	YPO4128	VC2771
781	gidB	-1	CC	B3740	STY3905	ENT638_4124	ECA4520	PLU0048	SG2406	SPRO_4909	YPO4129	VC2774
1369	mnmG	-1	CC	B3741	STY3904	ENT638_4123	ECA4521	PLU0049	SG2405	SPRO_4908	YPO4130	VC2775
507	mioC	-1	CN	B3742	STY3903	ENT638_4122	ECA0001	PLU0050	SG2404	SPRO_4907	YPO0001	VC0002
670	asnC	-1	CO	B3743	STY3902	ENT638_4121	ECA0002	PLU0051	SG2403	SPRO_4906	YPO0002	VC0071
2304	asnA	1	CO	B3744	STY3901	ENT638_4120	ECA0003	PLU0052		SPRO_4905	YPO0003
1769	viaA	-1	CN	B3745	STY3900	ENT638_4119	ECA0004	PLU0053		SPRO_4904	YPO0004	VCA0762
1806	ravA	-1	CO	B3746	STY3899	ENT638_4118	ECA0005	PLU0054		SPRO_4903	YPO0005	VCA0763
1915	kup	1	CO	B3747	STY3898	ENT638_4117	ECA0006		SG2402	SPRO_4902	YPO0006	VCA0529
1584	rbsD	1	CO	B3748	STY3897	ENT638_4116	ECA0010	PLU0055		SPRO_4901	YPO0007	VCA0127
2331	rbsA	1	CO	B3749	STY3896	ENT638_4115	ECA0011	PLU0056		SPRO_4900		VCA0128
283	rbsC	1	CO	B3750	STY3895	ENT638_4114	ECA0012	PLU0057	SG0613	SPRO_4899	YPO0859	VCA0129
92	rbsB	1	CO	B3751	STY3894	ENT638_4113	ECA0013	PLU0058	SG0614	SPRO_4898	YPO0860	VCA0130
1751	rbsK	1	CO	B3752	STY3892	ENT638_4112	ECA0014	PLU0059		SPRO_4897	YPO0008	VCA0131
2256	rbsR	1	CN	B3753	STY3891	ENT638_4111	ECA0015	PLU0060		SPRO_4896		VCA0132
3099	hsrA	-1	CO	B3754		ENT638_4110		PLU0061		SPRO_4895	YPO0009
3006	yieP	-1	CO	B3755	STY3888	ENT638_4109				SPRO_4894	YPO0010
437	mobB	-1	CO	B3856	STY3887	ENT638_4108	ECA0016	PLU0378	SG2239	SPRO_4893	YPO0012	VC1527
1590	mobA	-1	CO	B3857	STY3886	ENT638_4107	ECA0017	PLU0379		SPRO_4892	YPO0013	VC1526
1572	yihD	1	CN	B3858	STY3885	ENT638_4106	ECA0018		SG2238	SPRO_4891	YPO0013A	VC0037
1087	rdoA	1	CO	B3859	STY3884	ENT638_4105	ECA0019	PLU0380	SG2237	SPRO_4890	YPO0014	VC0035
256	dsbA	1	CN	B3860	STY3883	ENT638_4104	ECA0020	PLU0381	SG2236	SPRO_4889	YPO0015	VC0034
1397	polA	1	CC	B3863	STY3881	ENT638_4102	ECA0021	PLU0386	SG2235	SPRO_4887	YPO0017	VC0108
810	yihA	-1	CC	B3865	STY3880	ENT638_4101	ECA0022	PLU0390	SG2234	SPRO_4886	YPO0019	VC0111
422	yihI	1	CN	B3866	STY3878	ENT638_4100	ECA0024	PLU0229	SG2233	SPRO_4885	YPO0020	VC0114
1923	hemN	1	CN	B3867	STY3877	ENT638_4099	ECA0026	PLU0230		SPRO_4884	YPO0021	VC0116
1264	glnG	-1	CO	B3868	STY3876	ENT638_4098	ECA0027	PLU0235	SG2232	SPRO_4883	YPO0022	VC2749
988	glnL	-1	CN	B3869	STY3875	ENT638_4097	ECA0028	PLU0236	SG2231	SPRO_4882	YPO0023	VC2748
1313	glnA	-1	CC	B3870	STY3874	ENT638_4096	ECA0029	PLU0237	SG2230	SPRO_4881	YPO0024	VC2746
1349	typA	1	CC	B3871	STY3871	ENT638_4094	ECA0030	PLU0238	SG2229	SPRO_4880	YPO0026	VC2744
328	yihX	1	CN	B3885	STY3852	ENT638_4093	ECA0031	PLU0241	SG2227	SPRO_4879	YPO0027	VC1645
2215	yihY	1	CC	B3886	STY3851	ENT638_4092			SG2226	SPRO_4878	YPO0028	VC2742
605	dtd	1	CC	B3887	STY3850	ENT638_4091	ECA0032	PLU0242	SG2225	SPRO_4877	YPO0029	VC2741
1775	yiiD	1	CN	B3888	STY3849	ENT638_4090	ECA0033	PLU0243		SPRO_4876	YPO0032	VC2740
1541	yicH	-1	CN	B3655	STY4045	ENT638_0072	ECA0034	PLU0245		SPRO_4874	YPO0033	VC2739
1907	yicE	-1	CO	B3654	STY4046	ENT638_0073	ECA0035	PLU0247		SPRO_4873	YPO0034	VC2712
2625	gltS	1	CO	B3653	STY4047			PLU0248		SPRO_4872	YPO0035	VCA0041
1357	recG	-1	CC	B3652	STY4048	ENT638_0087	ECA0036	PLU0259	SG2224	SPRO_4871	YPO0036	VC2711
2622	trmH	-1	CO	B3651	STY4049	ENT638_0088	ECA0037			SPRO_4870	YPO0037
1382	spoT	-1	CC	B3650	STY4050	ENT638_0089	ECA0038	PLU0272	SG2223	SPRO_4869	YPO0038	VC2710
489	rpoZ	-1	CC	B3649	STY4051	ENT638_0090	ECA0039	PLU0273	SG2222	SPRO_4868	YPO0039	VC2709
799	gmk	-1	CC	B3648	STY4052	ENT638_0091	ECA0040	PLU0274	SG2221	SPRO_4867	YPO0040	VC2708
3072	ligB	1	CN	B3647		ENT638_0092	ECA0043	PLU0286			YPO0041
1677	yicG	-1	CO	B3646	STY4056	ENT638_0094	ECA2334	PLU0287		SPRO_4863	YPO0042	VC2115
1004	yicC	-1	CC	B3644	STY4059	ENT638_0095	ECA0130	PLU4871	SG2214	SPRO_4848	YPO0043	VC0209
1772	rph	1	CC		STY4060	ENT638_0096	ECA0140	PLU4870	SG2213	SPRO_4847	YPO0044	VC0210
915	pyrE	1	CC	B3642	STY4061	ENT638_0097	ECA0141	PLU4869	SG2212	SPRO_4846	YPO0045	VC0211
785	slmA	-1	CN	B3641	STY4062	ENT638_0098	ECA0142	PLU4868	SG2211	SPRO_4845	YPO0046	VC0214
1696	dut	-1	CO	B3640	STY4063	ENT638_0099	ECA0143	PLU4867	SG2210	SPRO_4844	YPO0047
1118	dfp	-1	CC	B3639	STY4064	ENT638_0100	ECA0144	PLU4866	SG2209	SPRO_4843	YPO0048	VC0215
1680	yicR	1	CC	B3638	STY4065	ENT638_0101	ECA0145	PLU4865		SPRO_4842	YPO0049	VC0217
476	rpmB	1	CC	B3637	STY4066	ENT638_0102	ECA0146	PLU4864	SG2208	SPRO_4841	YPO0050	VC0218
398	rpmG	1	CC	B3636	STY4067	ENT638_0103	ECA0147	PLU4863	SG2207	SPRO_4840	YPO0051	VC0219
916	mutM	1	CC	B3635	STY4068	ENT638_0104	ECA0148	PLU4857	SG2206	SPRO_4839	YPO0052	VC0221
611	coaD	-1	CC	B3634	STY4069	ENT638_0105	ECA0150	PLU4856	SG2205	SPRO_4838	YPO0053	VC0222
2194	ENT638_0106	-1	CO			ENT638_0106	ECA0153	PLU4855	SG2204	SPRO_4837	YPO0054	VC0224
892	waaA	-1	CN	B3633	STY4070	ENT638_0107	ECA0151	PLU4854	SG2203	SPRO_4836	YPO0055	VC0233
2080	rfaG	-1	CC	B3631	STY4072	ENT638_0113	ECA0159	PLU4852	SG2202	SPRO_4833
238	rfaQ	-1	CN	B3632	STY4071	ENT638_0114	ECA0160	PLU4853	SG2201	SPRO_4832	YPO0416	VC0225
1823	rfaC	-1	CN	B3621	STY4083	ENT638_0115	ECA0163	PLU4849	SG2195	SPRO_4827	YPO0056
958	rfaF	-1	CN	B3620	STY4084	ENT638_0116	ECA0164	PLU4848	SG2194	SPRO_4826	YPO0057	VC0236
1098	rfaD	-1	CN	B3619	STY4085	ENT638_0117	ECA0165	PLU4847	SG2193	SPRO_4825	YPO0058	VC0240
1897	kbl	1	CO	B3617	STY4086	ENT638_0118	ECA0167	PLU4846		SPRO_4824	YPO0059	VCA0886
1908	tdh	1	CO	B3616	STY4087	ENT638_0119	ECA0168	PLU4845		SPRO_4823	YPO0060	VCA0885
2220	yibQ	-1	CO	B3614	STY4089	ENT638_0121	ECA0169	PLU4842	SG2191	SPRO_4821
738	envC	-1	CC	B3613	STY4090	ENT638_0122	ECA0170	PLU4841	SG2188	SPRO_4820	YPO0063	VC0335
2690	gpmM	-1	CC	B3612	STY4091	ENT638_0123				SPRO_4819	YPO0064	VC0336
540	yibN	1	CO	B3611	STY4092	ENT638_0124	ECA0171	PLU4840	SG2187	SPRO_4818	YPO0065	VC2654
2517	grxC	1	CO	B3610	STY4093	ENT638_0125			SG2186	SPRO_4817	YPO0066
676	secB	1	CN	B3609	STY4094	ENT638_0126	ECA0172	PLU4839	SG2185	SPRO_4816	YPO0067	VC2653
1102	gpsA	1	CC	B3608	STY4095	ENT638_0127	ECA0173	PLU4838	SG2184	SPRO_4815	YPO0068	VC2651
981	cysE	1	CC	B3607	STY4096	ENT638_0128	ECA0174	PLU4837	SG2183	SPRO_4814	YPO0070	VC2649
592	yibK	-1	CC	B3606	STY4101	ENT638_0129	ECA4315	PLU4834	SG2182	SPRO_4812	YPO0071	VC2695
974	cpxA	-1	CN	B3911	STY3813	ENT638_4061	ECA4312	PLU4795	SG2181	SPRO_4811	YPO0073	VC2693
768	cpxR	-1	CN	B3912	STY3812	ENT638_4060	ECA4311	PLU4794	SG2180	SPRO_4810	YPO0074	VC2692
85	cpxP	1	CN	B4484	STY3811	ENT638_4059	ECA4310	PLU4793	SG2179	SPRO_4809	YPO0075	VC2691
1640	fieF	1	CO	B3915	STY3810	ENT638_4057	ECA4308		SG1151	SPRO_4808	YPO0077	VC2690
1097	pfkA	1	CC	B3916	STY3809	ENT638_4056	ECA4307	PLU4774	SG2178	SPRO_4807	YPO0078	VC2689
1807	sbp	1	CO	B3917	STY3808	ENT638_4055	ECA3299	PLU4773	SG2177	SPRO_4806	YPO0079
883	tpiA	-1	CC	B3919	STY3789	ENT638_4052	ECA4272	PLU4772	SG2176	SPRO_4805	YPO0085	VC2670
1595	yiiQ	-1	CN	B3920	STY3788	ENT638_4051	ECA4271	PLU4771	SG2175	SPRO_4804	YPO0086
1483	yiiR	1	CN	B3921	STY3787	ENT638_4050	ECA4270	PLU4770		SPRO_4803	YPO0087	VC2668
1801	fpr	-1	CN	B3924	STY3786	ENT638_4049	ECA4269	PLU4769	SG2174	SPRO_4802	YPO0088
2664	glpX	-1	CC	B3925	STY3785	ENT638_4048	ECA4268			SPRO_4799		VC2688
294	glpK	-1	CO	B3926	STY3784	ENT638_4047	ECA4267	PLU4768	SG2172	SPRO_4798	YPO3312	VCA0744
798	glpF	-1	CO	B3927	STY3783	ENT638_4046	ECA4266	PLU4767	SG1858	SPRO_4797	YPO0091
419	yiiU	1	CN	B3928	STY3782	ENT638_4045	ECA4265	PLU4766	SG2171	SPRO_4796	YPO0093	VC2686
724	rraA	-1	CN	B3929	STY3781	ENT638_4044	ECA4264	PLU4765	SG2170	SPRO_4795	YPO0103	VC2672
1737	menA	-1	CC	B3930	STY3780	ENT638_4043	ECA4263	PLU4764		SPRO_4794	YPO0104	VC2673
1280	hslU	-1	CC	B3931	STY3779	ENT638_4042	ECA4262	PLU4763	SG2169	SPRO_4793	YPO0105	VC2674
767	hslV	-1	CC	B3932	STY3778	ENT638_4041	ECA4261	PLU4762	SG2168	SPRO_4792	YPO0106	VC2675
336	ftsN	-1	CN	B3933	STY3777	ENT638_4040	ECA4260	PLU4761	SG2167	SPRO_4791	YPO0107	VC2676
1845	cytR	-1	CC	B3934	STY3776	ENT638_4039	ECA4259	PLU4760		SPRO_4790	YPO0108	VC2677
1335	priA	-1	CC	B3935	STY3775	ENT638_4038	ECA4258	PLU4759	SG2166	SPRO_4789	YPO0110	VC2678
402	rpmE	1	CO	B3936	STY3774	ENT638_4037	ECA4257	PLU4758	SG2165	SPRO_4788	YPO0111	VC2679
560	metJ	-1	CN	B3938	STY3770	ENT638_4036	ECA4253	PLU4757	SG2164	SPRO_4787	YPO0114	VC2682
1856	metB	1	CC	B3939	STY3769	ENT638_4035	ECA4252	PLU4756	SG2163	SPRO_4786		VC2683
1966	metL	1	CC	B3940	STY3768	ENT638_4034	ECA4251	PLU4755		SPRO_4785	YPO0116	VC2684
1081	metF	1	CN	B3941	STY3761	ENT638_4033	ECA4244	PLU4754	SG2162	SPRO_4784	YPO0117	VC2685
1977	ppc	-1	CN	B3956	STY3754	ENT638_4030	ECA0187	PLU4746		SPRO_4783	YPO3929	VC2646
1122	argE	-1	CO	B3957	STY3753	ENT638_4029	ECA0191	PLU4745	SG2161	SPRO_4782	YPO3928	VC2645
1834	argC	1	CC	B3958	STY3752	ENT638_4028	ECA0192	PLU4744		SPRO_4781	YPO3927	VC2644
831	argB	1	CC	B3959	STY3751	ENT638_4027	ECA0193	PLU4743	SG2160	SPRO_4780	YPO3925	VC2643
1275	argH	1	CC	B3960	STY3750	ENT638_4026	ECA0194	PLU4741	SG2159	SPRO_4778	YPO3924	VC2641
1031	oxyR	1	CO	B3961	STY3749	ENT638_4025	ECA4243	PLU4740	SG2158	SPRO_4775	YPO3915	VC2636
1290	sthA	-1	CN	B3962	STY3748	ENT638_4024	ECA4242	PLU4739	SG2157	SPRO_4774	YPO3914	VC0151
796	fabR	1	CO	B3963	STY3747	ENT638_4023	ECA4241	PLU4738	SG2156	SPRO_4773	YPO3913	VC0152
434	yijD	1	CN	B3964	STY3746	ENT638_4022	ECA4240	PLU4737	SG2155	SPRO_4772	YPO3912	VC0153
1136	trmA	-1	CN	B3965	STY3745	ENT638_4021	ECA4239	PLU4736	SG2154	SPRO_4771	YPO3911	VC0154
1791	btuB	1	CN	B3966	STY3744	ENT638_4020	ECA4238	PLU4735		SPRO_4770	YPO3910	VC0156
695	murI	1	CC	B3967	STY3743	ENT638_4019	ECA4237	PLU4734	SG2153	SPRO_4769	YPO3909	VC0158
3056	ytfQ	1	CN	B4227		ENT638_0412	ECA4236			SPRO_4768	YPO3908
3095	ytfR	1	CN	B4485		ENT638_0413	ECA4235			SPRO_4767	YPO3907
3046	ytfT	1	CN	B4230		ENT638_0414	ECA4234			SPRO_4766	YPO3906
2524	yjfF	1	CN	B4231		ENT638_0415	ECA4233		SG2401	SPRO_4765	YPO3905
559	hdfR	-1	CN	B4480	STY3708	ENT638_4018	ECA4232	PLU4688	SG2400	SPRO_4764	YPO3904	VCA1020
401	yifE	1	CN	B3764	STY3707	ENT638_4017	ECA4231	PLU4687	SG2399	SPRO_4763	YPO3903	VCA1021
2318	yifB	-1	CO	B3765		ENT638_4016	ECA4230	PLU4686		SPRO_4762	YPO3902	VC0032
1938	ilvG	1	CC		STY3656	ENT638_4015	ECA4229	PLU4685	SG2397	SPRO_4760	YPO3901	VC0031
338	ilvM	1	CN	B3769	STY3655	ENT638_4014	ECA4228	PLU4684	SG2396	SPRO_4759	YPO3900	VC0030
1103	ilvE	1	CO	B3770	STY3654	ENT638_4013	ECA4227	PLU4683	SG2395	SPRO_4758	YPO3899	VC0029
1362	ilvD	1	CC	B3771	STY3653	ENT638_4012	ECA4226	PLU4682	SG2394	SPRO_4757	YPO3897	VC0028
1301	ilvA	1	CO	B3772	STY3652	ENT638_4011	ECA4225	PLU4681	SG2393	SPRO_4756	YPO3896	VC0027
828	ilvY	-1	CN	B3773	STY3649	ENT638_4010	ECA4222	PLU4669	SG2392	SPRO_4752	YPO3889	VC0161
1308	ilvC	1	CC	B3774	STY3648	ENT638_4009	ECA4221	PLU4668	SG2391	SPRO_4751	YPO3888	VC0162
2095	ppiC	-1	CN	B3775	STY3647	ENT638_4008	ECA4216			SPRO_0155	YPO3873	VCA0953
1366	rep	1	CN	B3778	STY3642	ENT638_4007	ECA4215	PLU4667	SG2390	SPRO_0156	YPO3872	VC0167
1884	gpp	-1	CO	B3779	STY3641	ENT638_4006	ECA4214	PLU4666	SG2389	SPRO_0157		VC0304
1241	rhlB	-1	CN	B3780	STY3640	ENT638_4005	ECA4213	PLU4665	SG2388	SPRO_0158	YPO3869	VC0305
591	trxA	1	CC	B3781	STY3639	ENT638_4004	ECA4212	PLU4664	SG2387	SPRO_0159	YPO3868	VC0306
1295	rho	1	CC	B3783	STY3638	ENT638_4003	ECA4211	PLU4663	SG2386	SPRO_0160	YPO3867	VC0307
1892	rfe	1	CO	B3784	STY3637	ENT638_4002	ECA4210	PLU4662	SG2385	SPRO_0161	YPO3866
1833	wzzE	1	CN	B3785	STY3636	ENT638_4001	ECA4209	PLU4661	SG2384	SPRO_0162	YPO3865
1159	rffE	1	CC	B3786	STY3635	ENT638_4000	ECA4208	PLU4660	SG2383	SPRO_0163	YPO3864	VC0917
1166	rffD	1	CO	B3787	STY3634	ENT638_3999	ECA4207	PLU4659	SG2382	SPRO_0164	YPO3863	VC0918
2302	rffG	1	CO	B3788	STY3633		ECA4206	PLU4658	SG2381	SPRO_0165	YPO3862
2285	rffH	1	CO	B3789	STY3632		ECA1442	PLU4657	SG2380	SPRO_0166	YPO3861
1631	rffC	1	CN	B3790	STY3631	ENT638_3998	ECA4205	PLU4656	SG2379	SPRO_0167	YPO3860
1898	rffA	1	CO	B3791	STY3630	ENT638_3997	ECA4204	PLU4655	SG2378	SPRO_0168	YPO3859
1900	wzxE	1	CN	B3792	STY3629	ENT638_3996	ECA4203	PLU4654	SG2377	SPRO_0169	YPO3858
1835	rffT	1	CN	B4481	STY3628	ENT638_3995	ECA4202	PLU4653	SG2376	SPRO_0170	YPO3857
1939	wzyE	1	CN	B3793	STY3627	ENT638_3994	ECA4201	PLU4652	SG2375	SPRO_0171	YPO3856
456	rffM	1	CO	B3794	STY3626	ENT638_3993	ECA4200	PLU4651	SG2374	SPRO_0172	YPO3855	VC0927
2346	yifK	1	CO	B3795	STY3625	ENT638_3992	ECA4199	PLU4650		SPRO_0173	YPO3854
1704	hemY	-1	CN	B3802	STY3624	ENT638_3990	ECA4191	PLU4647		SPRO_0175	YPO3852	VC0117
702	hemX	-1	CN	B3803	STY3623	ENT638_3989	ECA4190	PLU4646	SG2368	SPRO_0176	YPO3851	VC0118
532	hemD	-1	CC	B3804	STY3622	ENT638_3988	ECA4189	PLU4645	SG2367	SPRO_0177	YPO3850	VC0119
1082	hemC	-1	CC	B3805	STY3621	ENT638_3987	ECA4188	PLU4644	SG2366	SPRO_0178	YPO3849	VC0120
1372	cyaA	1	CN	B3806	STY3620	ENT638_3986	ECA4187	PLU4643	SG2347	SPRO_0179	YPO3848	VC0122
1528	cyaY	-1	CN	B3807	STY3616	ENT638_3985	ECA4185	PLU4642		SPRO_0180	YPO3847	VC0123
2015	yifL	1	CN	B4558	STY3613	ENT638_3984	ECA4184	PLU4641		SPRO_0181	YPO3846
1060	dapF	1	CC	B3809	STY3612	ENT638_3983	ECA4183	PLU4640	SG2346	SPRO_0182	YPO3845	VC0126
426	yigA	1	CN	B3810	STY3611	ENT638_3982	ECA4182	PLU4639	SG2345	SPRO_0183	YPO3844	VC0127
922	xerC	1	CN	B3811	STY3610	ENT638_3981	ECA4181	PLU4638	SG2344	SPRO_0184	YPO3843	VC0128
660	yigB	1	CN	B3812	STY3609	ENT638_3980	ECA4180	PLU4637	SG2343	SPRO_0185	YPO3842	VC0129
1381	uvrD	1	CC	B3813	STY3608	ENT638_3979	ECA4179	PLU4636	SG2342	SPRO_0186	YPO3841	VC0190
1195	corA	1	CO	B3816	STY3607	ENT638_3978	ECA4177	PLU4635	SG2341	SPRO_0188	YPO3837
1005	rarD	-1	CO	B3819	STY3604	ENT638_3977	ECA4175	PLU4632	SG2340	SPRO_0190	YPO3836	VC0195
1627	yigI	-1	CN	B3820	STY3603	ENT638_3976	ECA4174	PLU4631	SG2339	SPRO_0191	YPO3835
2282	pldA	1	CN	B3821	STY3602	ENT638_3975	ECA4173		SG2338	SPRO_0192	YPO3834
1334	recQ	1	CO	B3822	STY3601	ENT638_3974	ECA4172	PLU4620	SG2337	SPRO_0193	YPO3833	VC0196
2149	rhtC	1	CN	B3823	STY3600	ENT638_3973	ECA4171		SG2336	SPRO_0194	YPO3832
42	rhtB	-1	CO	B3824	STY3599	ENT638_3972	ECA4170	PLU4154		SPRO_0195	YPO3831	VC0136
1666	pldB	1	CC	B3825	STY3598	ENT638_3971	ECA4169	PLU4619		SPRO_0196	YPO3830	VC0135
803	yigL	1	CO	B3826	STY3597	ENT638_3970	ECA4168	PLU4618	SG2335	SPRO_0197	YPO3829	VC0134
2273	glpQ	-1	CN	B2239	STY2511		ECA4167	PLU4120		SPRO_0198	YPO3827	VCA0136
2161	dcrB	-1	CN	B3472	STY4231	ENT638_3879	ECA4355		SG0077	SPRO_0203	YPO3823
868	yhhQ	-1	CO	B3471	STY4232	ENT638_3878	ECA4354	PLU4110	SG0078	SPRO_0204	YPO3822	VC2706
447	sirA	1	CO	B3470	STY4233	ENT638_3877	ECA4353	PLU4109	SG0079	SPRO_0205	YPO3821	VC0024
1072	zntA	-1	CO	B3469	STY4235	ENT638_3873	ECA4352	PLU4108	SG1853	SPRO_0209	YPO3820	VC1033
418	yhhN	-1	CO	B3468	STY4236	ENT638_3872	ECA4351	PLU4107	SG0080	SPRO_0212	YPO3819	VCA0703
3970	ECA4350	1	CN				ECA4350		SG0081		YPO3818
2377	yhhM	1	CN	B3467	STY4237	ENT638_3871	ECA4349				YPO3817	VC0140
337	yhhL	-1	CN	B3466	STY4238	ENT638_3870	ECA4348	PLU4106	SG0082	SPRO_0219	YPO3816A	VC0145
710	rsmD	-1	CC	B3465	STY4239	ENT638_3869	ECA4347	PLU4105	SG0083	SPRO_0220	YPO3816	VC0146
1109	ftsY	1	CC	B3464	STY4240	ENT638_3868	ECA4346	PLU4104	SG0084	SPRO_0221	YPO3814	VC0147
843	ftsE	1	CC	B3463	STY4241	ENT638_3867	ECA4345	PLU4103	SG0085	SPRO_0222	YPO3813	VC0148
707	ftsX	1	CC	B3462	STY4242	ENT638_3866	ECA4344	PLU4102	SG0086	SPRO_0223	YPO3812	VC0149
1053	rpoH	1	CN	B3461	STY4243	ENT638_3865	ECA4343	PLU4101	SG0087	SPRO_0224	YPO3811	VC0150
1522	yhhK	-1	CN	B3459	STY4247	ENT638_3862	ECA4342	PLU4099	SG0088	SPRO_0227	YPO3809
2311	livK	1	CN	B3458	STY4248	ENT638_3861	ECA4341	PLU4098		SPRO_0228	YPO3808
2305	livH	1	CN	B3457	STY4249	ENT638_3860	ECA4340	PLU4097		SPRO_0229	YPO3807
2333	livM	1	CN	B3456	STY4250	ENT638_3859	ECA4339	PLU4096		SPRO_0230	YPO3806
2268	livG	1	CO	B3455	STY4251	ENT638_3858	ECA4338	PLU4095		SPRO_0231	YPO3805
2254	livF	1	CO	B3454	STY4252	ENT638_3857	ECA4337	PLU4094		SPRO_0232	YPO3804
1762	ugpB	1	CO	B3453	STY4254	ENT638_3856	ECA4322			SPRO_0234	YPO3796	VC1549
2217	ugpA	1	CN	B3452	STY4255	ENT638_3855	ECA4321			SPRO_0235	YPO3795	VC1550
1715	ugpE	1	CN	B3451	STY4256	ENT638_3854	ECA4320		SG0089	SPRO_0236	YPO3794	VC1551
941	metR	-1	CO	B3828	STY3595	ENT638_3968	ECA0180	PLU4421	SG0091	SPRO_0241	YPO3789	VC1706
1360	metE	1	CO	B3829	STY3594	ENT638_3967	ECA0181	PLU4420	SG0092	SPRO_0242	YPO3788	VC1704
2633	ysgA	-1	CO	B3830	STY3592	ENT638_3963	ECA0184			SPRO_0243	YPO3787
951	udp	1	CN	B3831	STY3591	ENT638_3962	ECA0185	PLU4417	SG0107	SPRO_0244	YPO3786	VC1034
3466	ECA0186	1	CO				ECA0186	PLU4416		SPRO_0245	YPO3785
12_1	PLU4415	1	CN					PLU4415		SPRO_0246	YPO3783
1154	rmuC	1	CO	B3832	STY3590	ENT638_3961	ECA0195	PLU4414	SG0108	SPRO_0247	YPO3782	VC0082
1017	ubiE	1	CC	B3833	STY3589	ENT638_3960	ECA0196	PLU4413	SG0109	SPRO_0248	YPO3781	VC0083
528	yigP	1	CN	B3834	STY3588	ENT638_3959	ECA0197	PLU4412	SG0110	SPRO_0249	YPO3780	VC0084
1323	ubiB	1	CO	B3835	STY3587	ENT638_3958	ECA0198	PLU4411	SG0111	SPRO_0250	YPO3779	VC0085
391	tatA	1	CN	B3836	STY3586	ENT638_3957	ECA0199	PLU4410	SG0112	SPRO_0251	YPO3778	VC0086
458	tatB	1	CN	B3838	STY3585	ENT638_3956	ECA0200	PLU4409	SG0113	SPRO_0252	YPO3777	VC0087
982	tatC	1	CC	B3839	STY3584	ENT638_3955	ECA0201	PLU4408	SG0114	SPRO_0253	YPO3776	VC0088
3018	tatD	1	CN	B4483	STY3583	ENT638_3954	ECA0202			SPRO_0254
722	hemB	1	CC	B0369	STY0404	ENT638_0843	ECA0203	PLU4407	SG1529	SPRO_0255	YPO3771	VC0105
515	rfaH	-1	CN	B3842	STY3582	ENT638_3953	ECA0204	PLU4406	SG0115	SPRO_0256	YPO3770	VC0990
1311	ubiD	1	CO	B3843	STY3581	ENT638_3952	ECA0205	PLU4405	SG0116	SPRO_0258	YPO3769	VC0309
709	fre	1	CN	B3844	STY3580	ENT638_3951	ECA0206	PLU4404	SG0117	SPRO_0259	YPO3768	VC0312
1894	fadA	-1	CC	B3845	STY3578	ENT638_3950	ECA0207	PLU4403		SPRO_0260	YPO3767	VC2759
1967	fadB	-1	CC	B3846	STY3577	ENT638_3949	ECA0208	PLU4402		SPRO_0261	YPO3766	VC2758
1919	pepQ	1	CN	B3847	STY3576	ENT638_3948	ECA0209	PLU4401	SG0118	SPRO_0263	YPO3765
1568	yigZ	1	CC	B3848	STY3575	ENT638_3947	ECA0210	PLU4400	SG0119	SPRO_0264		VC2757
1297	trkH	1	CO	B3849	STY3574	ENT638_3946	ECA0211	PLU4399	SG0120	SPRO_0265	YPO3762	VC2756
610	hemG	1	CN	B3850	STY3573	ENT638_3945	ECA0212	PLU4398	SG0121	SPRO_0266	YPO3761	VC2755
905	murB	1	CC	B3972	STY3742	ENT638_3944	ECA0213	PLU4733	SG0124	SPRO_0267	YPO3760	VC0318
968	birA	1	CC	B3973	STY3741	ENT638_3943	ECA0214	PLU4732	SG0125	SPRO_0268	YPO3759	VC0319
1040	coaA	-1	CO	B3974	STY3740	ENT638_0189	ECA0215	PLU4731	SG0126	SPRO_0269	YPO3758	VC0320
56_1	tufB	1	CN	B3980	STY3739	ENT638_0190	ECA0216		SG0127	SPRO_0270	YPO3754	VC0321
519	secE	1	CN	B3981	STY3738	ENT638_0191	ECA0217	PLU0433	SG0128	SPRO_0271	YPO3753	VC0322
882	nusG	1	CC	B3982	STY3737	ENT638_0192	ECA0218	PLU0434	SG0129	SPRO_0272	YPO3752	VC0323
679	rplK	1	CC	B3983	STY3736	ENT638_0193	ECA0219	PLU0435	SG0130	SPRO_0273	YPO3751	VC0324
957	rplA	1	CC	B3984	STY3735	ENT638_0194	ECA0220	PLU0436	SG0131	SPRO_0274	YPO3750	VC0325
673	rplJ	1	CC	B3985	STY3734	ENT638_0195	ECA0221	PLU0437	SG0132	SPRO_0275	YPO3749	VC0326
534	rplL	1	CC	B3986	STY3733	ENT638_0196	ECA0222	PLU0438	SG0133	SPRO_0276	YPO3748	VC0327
1422	rpoB	1	CC	B3987	STY3732	ENT638_0197	ECA0223	PLU0439	SG0134	SPRO_0277	YPO3747	VC0328
1421	rpoC	1	CC	B3988	STY3731	ENT638_0198	ECA0224	PLU0440	SG0135	SPRO_0278	YPO3746	VC0329
1056	thiH	-1	CN	B3990	STY3726	ENT638_0202	ECA0228	PLU0481	SG0136	SPRO_0279	YPO3743	VC0066
1767	thiG	-1	CO	B3991	STY3725	ENT638_0203	ECA0229	PLU0482		SPRO_0280	YPO3742	VC0065
2025	thiS	-1	CN	B4407	STY3724	ENT638_0204	ECA0229A	PLU0483		SPRO_0281		VC0064
1667	thiF	-1	CO	B3992	STY3723	ENT638_0205	ECA0230	PLU0484		SPRO_0282	YPO3741	VC0063
1641	thiE	-1	CO	B3993	STY3722	ENT638_0206	ECA0231	PLU0485		SPRO_0283	YPO3740	VC0062
1968	thiC	-1	CO	B3994	STY3721	ENT638_0207	ECA0232	PLU0486		SPRO_0284	YPO3739	VC0061
1521	rsd	-1	CN	B3995	STY3720	ENT638_0208	ECA0233		SG0137	SPRO_0285	YPO3737	VC0330
1692	nudC	1	CN	B3996	STY3719	ENT638_0209	ECA0234	PLU0488		SPRO_0286	YPO3736	VC0331
1212	hemE	1	CC	B3997	STY3718	ENT638_0210	ECA0235	PLU0489	SG0138	SPRO_0287	YPO3734	VC0332
2227	nfi	1	CO	B3998	STY3717	ENT638_0211		PLU0490	SG0139	SPRO_0288	YPO3733
748	yjaG	1	CN	B3999	STY3716	ENT638_0212	ECA0237	PLU0491	SG0140	SPRO_0289	YPO3732	VC0268
483	hupA	1	CC	B4000	STY3715	ENT638_0213	ECA0238	PLU0492	SG0141	SPRO_0290	YPO3731	VC0273
1451	yjaH	1	CN	B4001	STY3714	ENT638_0214	ECA0239	PLU0493		SPRO_0291	YPO3730	VC0274
1255	purD	-1	CC	B4005	STY3710	ENT638_0215	ECA0240	PLU0494	SG0142	SPRO_0292	YPO3729	VC0275
1325	purH	-1	CC	B4006	STY3709	ENT638_0216	ECA0241	PLU0495	SG0143	SPRO_0293	YPO3728	VC0276
1693	yjdC	-1	CN	B4135	STY4681	ENT638_0322	ECA0617	PLU4140	SG0300	SPRO_0402	YPO0341
1220	dipZ	-1	CC	B4136	STY4682	ENT638_0323	ECA0618	PLU4139	SG0301	SPRO_0403	YPO0345	VC2701
2116	cutA	-1	CN	B4137	STY4683	ENT638_0324	ECA0619		SG0302	SPRO_0404	YPO0346
1881	dcuA	-1	CO	B4138	STY4684	ENT638_0325	ECA0620	PLU4138		SPRO_0405	YPO0347	VC2699
298	aspA	-1	CO	B4139	STY4685	ENT638_0326	ECA0621	PLU4137	SG0303	SPRO_0406	YPO0348	VC2698
459	fxsA	1	CC	B4140	STY4687	ENT638_0327	ECA0623	PLU4136	SG0304	SPRO_0407	YPO0349	VC2696
504	groS	1	CC	B4142	STY4689	ENT638_0329	ECA0624	PLU4135	SG0305	SPRO_0408	YPO0350	VC2665
1332	groL	1	CC	B4143	STY4690	ENT638_0330	ECA0625	PLU4134	SG0306	SPRO_0409	YPO0351	VC2664
1560	yjeI	1	CN	B4144	STY4691	ENT638_0331	ECA3978	PLU4132	SG0307	SPRO_0410	YPO0352
1092	yjeK	-1	CO	B4146	STY4693	ENT638_0332	ECA3977	PLU4131	SG0308	SPRO_0411	YPO0353	VC2661
825	efp	1	CC	B4147	STY4694	ENT638_0333	ECA3976	PLU4130	SG0309	SPRO_0412	YPO0354	VC2660
1543	sugE	1	CO	B4148	STY4698	ENT638_0337		PLU4129	SG1672	SPRO_0415	YPO0355	VC1393
488	frdD	-1	CN	B4151	STY4700	ENT638_0340	ECA3972	PLU4127	SG1548	SPRO_0416	YPO0357	VC2659
1546	frdC	-1	CN	B4152	STY4701	ENT638_0341	ECA3971	PLU4126		SPRO_0417	YPO0358	VC2658
1812	frdB	-1	CC	B4153	STY4702	ENT638_0342	ECA3970	PLU4125		SPRO_0418	YPO0359	VC2657
1964	frdA	-1	CC	B4154	STY4703	ENT638_0343	ECA3969	PLU4124		SPRO_0419	YPO0360	VC2656
1043	poxA	1	CN	B4155	STY4704	ENT638_0344	ECA3968	PLU4121	SG0310	SPRO_0420	YPO0362	VC2655
1980	yjeP	-1	CO	B4159	STY4707	ENT638_0345	ECA3967	PLU4598	SG0311	SPRO_0421	YPO0363
930	psd	-1	CO	B4160	STY4708	ENT638_0346	ECA3966	PLU4597	SG0312	SPRO_0422	YPO0364	VC0339
1024	rsgA	-1	CC	B4161	STY4709	ENT638_0347	ECA3965	PLU4596	SG0313	SPRO_0423	YPO0365	VC0340
758	orn	1	CN	B4162	STY4710	ENT638_0348	ECA3964	PLU4595	SG0314	SPRO_0424	YPO0366	VC0341
1877	yjeS	-1	CC	B4166	STY4712	ENT638_0349	ECA3940	PLU4586		SPRO_0425	YPO0367	VC0342
2269	yjeF	1	CO	B4167	STY4713	ENT638_0350	ECA3939			SPRO_0426	YPO0368	VCA0191
628	yjeE	1	CC	B4168	STY4714	ENT638_0351	ECA3938	PLU4585	SG0333	SPRO_0427	YPO0369	VC0343
859	amiB	1	CC	B4169	STY4715	ENT638_0352	ECA3937	PLU4584	SG0334	SPRO_0428	YPO0370	VC0344
1204	mutL	1	CC	B4170	STY4716	ENT638_0353	ECA3936	PLU4583	SG0335	SPRO_0429	YPO0371	VC0345
1077	miaA	1	CC	B4171	STY4717	ENT638_0354	ECA3935	PLU4582	SG0336	SPRO_0430	YPO0372	VC0346
479	hfq	1	CC	B4172	STY4718	ENT638_0355	ECA3934	PLU4581	SG0337	SPRO_0431	YPO0373	VC0347
1218	hflX	1	CC	B4173	STY4719	ENT638_0356	ECA3933	PLU4580	SG0338	SPRO_0432	YPO0374	VC0348
1013	hflK	1	CN	B4174	STY4720	ENT638_0357	ECA3932	PLU4579	SG0339	SPRO_0433	YPO0375	VC0349
933	hflC	1	CN	B4175	STY4721	ENT638_0358	ECA3931	PLU4578	SG0340	SPRO_0434	YPO0376	VC0350
1488	yjeT	1	CN	B4176	STY4722	ENT638_0359	ECA3930		SG0341	SPRO_0435	YPO0377	VC0351
1268	purA	1	CC	B4177	STY4723	ENT638_0360	ECA3929	PLU4577	SG0342	SPRO_0436	YPO0378	VC2602
2171	nsrR	1	CO	B4178	STY4724	ENT638_0361	ECA3623	PLU4576		SPRO_0437	YPO0379
1386	rnr	1	CC	B4179	STY4725	ENT638_0362	ECA3622	PLU4575	SG0343	SPRO_0438	YPO0380	VC2599
894	rlmB	1	CC	B4180	STY4726	ENT638_0363	ECA3621	PLU4574	SG0344	SPRO_0439	YPO0381	VC2598
2869	yjfL	1	CC	B4184	STY4730		ECA3620	PLU4311		SPRO_0441
2457	yjfO	-1	CN	B4189	STY4735	ENT638_0368	ECA3619			SPRO_0443	YPO0384
2972	yjfP	1	CC	B4190	STY4736	ENT638_0369	ECA3614			SPRO_0444
589	rpsF	1	CC	B4200	STY4747	ENT638_0371	ECA3613	PLU4573	SG0345	SPRO_0446	YPO3539	VC0366
424	priB	1	CN	B4201	STY4748	ENT638_0372	ECA3612	PLU4572	SG0346	SPRO_0447	YPO3538	VC0367
497	rpsR	1	CC	B4202	STY4749	ENT638_0373	ECA3611	PLU4571	SG0347	SPRO_0448	YPO3537	VC0368
622	rplI	1	CC	B4203	STY4750	ENT638_0374	ECA3610	PLU4570	SG0348	SPRO_0449	YPO3536	VC0369
2066	ytfB	-1	CN	B4206	STY4752	ENT638_0376	ECA3608			SPRO_0451	YPO3533	VC2567
770	fklB	1	CN	B4207	STY4753	ENT638_0377	ECA3607	PLU4561	SG0349	SPRO_0452	YPO3532	VC2568
2992	ytfE	-1	CO	B4209	STY4757	ENT638_0379	ECA3606				YPO3531
1962	cpdB	-1	CO	B4213	STY4761	ENT638_0392	ECA3602	PLU3927		SPRO_0453	YPO3530	VC2562
583	cysQ	1	CN	B4214	STY4762	ENT638_0393	ECA3601	PLU4559	SG0350	SPRO_0454	YPO3529	VC2722
1610	ytfJ	-1	CN	B4216	STY4763	ENT638_0394	ECA3600	PLU4558		SPRO_0455	YPO3528	VC2550
374	ytfK	1	CN	B4217	STY4764	ENT638_0395	ECA3599	PLU4557	SG0351	SPRO_0456	YPO3527	VC2473
1876	ytfL	-1	CO	B4218	STY4766	ENT638_0396	ECA3598	PLU4556		SPRO_0457	YPO3526	VCA0837
1694	msrA	-1	CC	B4219	STY4767	ENT638_0397	ECA3597	PLU4555		SPRO_0458	YPO3525	VC2549
1123	ytfM	1	CN	B4220	STY4768	ENT638_0398	ECA3596	PLU4554	SG0352	SPRO_0459	YPO3524	VC2548
1333	ytfN	1	CN	B4221	STY4769	ENT638_0399	ECA3595	PLU4553	SG0353	SPRO_0460	YPO3523	VC2547
432	ytfP	1	CO	B4222	STY4770	ENT638_0400	ECA3594	PLU4552	SG0354	SPRO_0461	YPO3522	VC2546
865	ppa	-1	CO	B4226	STY4773	ENT638_0411	ECA3593	PLU4551	SG0355	SPRO_0462	YPO3521	VC2545
1157	fbp	-1	CN	B4232	STY4774	ENT638_0418	ECA3927	PLU4550	SG0356	SPRO_0464	YPO3520	VC2544
1260	mpl	1	CN	B4233	STY4775	ENT638_0419	ECA3928	PLU4549	SG0357	SPRO_0465	YPO3519	VC2542
325	yhcN	-1	CN	B3238	STY3542	ENT638_3673			SG0358	SPRO_0466 SPRO_0467	YPO3518
700	argR	-1	CC	B3237	STY3540	ENT638_3672	ECA0684	PLU4548	SG0359	SPRO_0468	YPO3517	VC0431
1851	mdh	1	CC	B3236	STY3539	ENT638_3671	ECA0685	PLU4547		SPRO_0469	YPO3516	VC0432
120	sfsB	-1	CN	B3188	STY3485	ENT638_3624	ECA0686	PLU4546	SG0361	SPRO_0470
78	yfeC	1	CN	B2398 B2399	STY2604 STY2652 STY2653	ENT638_2929 ENT638_2930	ECA0687 ECA0688	PLU4544 PLU4545	SG0360	SPRO_0471	YPO3514
1050	ispB	-1	CC	B3187	STY3484	ENT638_3623	ECA0689	PLU4543	SG0362	SPRO_0472	YPO3513	VC0434
562	rplU	1	CC	B3186	STY3483	ENT638_3622	ECA0690	PLU4542	SG0363	SPRO_0473	YPO3512	VC0435
495	rpmA	1	CC	B3185	STY3482	ENT638_3621	ECA0691	PLU4541	SG0364	SPRO_0474	YPO3511	VC0436
2222	yhbE	1	CN	B3184	STY3481	ENT638_3620	ECA0692		SG0365	SPRO_0475	YPO3510
1175	obgE	1	CC	B3183	STY3480	ENT638_3619	ECA0693	PLU4540	SG0366	SPRO_0476	YPO3509	VC0437
2246	basS	-1	CN	B4112	STY4490	ENT638_3618	ECA4045		SG0960	SPRO_0477	YPO3508
1656	basR	-1	CO	B4113	STY4491	ENT638_3617	ECA4044		SG0959	SPRO_0478	YPO3507	VCA1105
1771	dacB	-1	CO	B3182	STY3479	ENT638_3616	ECA0694	PLU4539		SPRO_0479	YPO3506	VC0632
597	greA	1	CC	B3181	STY3477	ENT638_3615	ECA0695	PLU4538	SG0368	SPRO_0480	YPO3505	VC0634
502	yhbY	-1	CC	B3180	STY3476	ENT638_3614	ECA0696	PLU4537	SG0369	SPRO_0481	YPO3504	VC0635
850	rrmJ	1	CN	B3179	STY3475	ENT638_3613	ECA0697	PLU4536	SG0370	SPRO_0482	YPO3503	VC0636
1368	hflB	1	CC	B3178	STY3474	ENT638_3612	ECA0698	PLU4535	SG0371	SPRO_0483	YPO3502	VC0637
875	folP	1	CC	B3177	STY3473	ENT638_3611	ECA0699	PLU4534	SG0372	SPRO_0484	YPO3501	VC0638
1269	glmM	1	CC	B3176	STY3472	ENT638_3610	ECA0700	PLU4533	SG0373	SPRO_0485	YPO3500	VC0639
1538	secG	1	CC	B3175	STY3471		ECA0702	PLU4532	SG0374	SPRO_0486	YPO3499	VC0640
633	yhbC	1	CC	B3170	STY3469	ENT638_3607	ECA0710	PLU4531	SG0375	SPRO_0487	YPO3498	VC0641
1307	nusA	1	CC	B3169	STY3468	ENT638_3606	ECA0711	PLU4530	SG0376	SPRO_0488	YPO3497	VC0642
1392	infB	1	CC	B3168	STY3467	ENT638_3605	ECA0712	PLU4529	SG0377	SPRO_0489	YPO3496	VC0643
508	rbfA	1	CC	B3167	STY3466	ENT638_3604	ECA0713	PLU4528	SG0378	SPRO_0490	YPO3495	VC0644
1003	truB	1	CC	B3166	STY3465	ENT638_3603	ECA0714	PLU4527	SG0379	SPRO_0491	YPO3494	VC0645
474	rpsO	1	CC	B3165	STY3464	ENT638_3602	ECA0715	PLU4526	SG0380	SPRO_0492	YPO3493	VC0646
1378	pnp	1	CC	B3164	STY3463	ENT638_3601	ECA0716	PLU4525	SG0381	SPRO_0493	YPO3490	VC0647
802	nlpI	1	CN	B3163	STY3462	ENT638_3600	ECA0717	PLU4524	SG0382	SPRO_0494	YPO3489	VC0648
1168	deaD	1	CC	B3162	STY3461	ENT638_3599	ECA0718	PLU4523	SG0383	SPRO_0495	YPO3488	VCA0804
82	yhbW	-1	CN	B3160	STY3459	ENT638_3597	ECA0071 ECA2161 ECA3097	PLU2081 PLU2082 PLU4261		SPRO_0498	YPO3484
2272	yhbV	-1	CN	B3159	STY3458	ENT638_3596	ECA0721			SPRO_0503	YPO3480	VC0651
1798	yhbU	-1	CN	B3158	STY3457	ENT638_3595	ECA0722		SG0384	SPRO_0504	YPO3479	VC0652
324	yhbT	1	CN	B3157	STY3456	ENT638_3594	ECA0723	PLU4505	SG0385	SPRO_0505	YPO3477	VC0654
595	yhbS	1	CO	B3156	STY3455	ENT638_3593	ECA0724	PLU4504	SG0386	SPRO_0506	YPO3476	VC0655
407	yhbQ	-1	CC	B3155	STY3454	ENT638_3592	ECA0725	PLU4503	SG0387	SPRO_0507	YPO3475	VCA0739
1591	yhbP	1	CN	B3154	STY3453	ENT638_3591	ECA0372	PLU4501	SG0192	SPRO_0510	YPO3467
2565	yraR	1	CO	B3152	STY3451	ENT638_3589	ECA0373			SPRO_0511	YPO3466
1689	nrdG	-1	CO	B4237	STY4790	ENT638_0436	ECA0374	PLU4500		SPRO_0524	YPO3455	VCA0512
1975	nrdD	-1	CO	B4238	STY4791	ENT638_0437	ECA0375	PLU4499		SPRO_0525	YPO3454	VCA0511
577	yjgF	-1	CC	B4243	STY4798	ENT638_0445	ECA0380	PLU4498	SG2117	SPRO_0543	YPO3590	VC2512
638	pyrI	-1	CN	B4244	STY4799	ENT638_0446	ECA0381	PLU4497	SG2116	SPRO_0544	YPO3589	VC2511
1073	pyrB	-1	CC	B4245	STY4800	ENT638_0447	ECA0382	PLU4492	SG2115	SPRO_0545	YPO3588	VC2510
2083	yjgK	1	CN	B4252	STY4806	ENT638_0453	ECA0383		SG2114		YPO3447	VC1555
1167	argI	-1	CC	B4254	STY4807	ENT638_0459	ECA0384	PLU4490	SG2113	SPRO_0554	YPO3446
550	rraB	1	CN	B4255	STY4808	ENT638_0460	ECA0385	PLU4489	SG2112	SPRO_0555	YPO3445	VC0424
1555	yjgM	-1	CO	B4256	STY4812	ENT638_3651	ECA0386			SPRO_0559	YPO3444	VC1217
1414	valS	-1	CC	B4258	STY4814	ENT638_3650	ECA0402	PLU4483	SG2111	SPRO_0560	YPO3443	VC2503
460	holC	-1	CN	B4259	STY4815	ENT638_3649	ECA0403	PLU4482	SG2110	SPRO_0561	YPO3442	VC2502
1329	pepA	-1	CC	B4260	STY4816	ENT638_3648	ECA0404	PLU4481	SG2109	SPRO_0562	YPO3441	VC2501
961	yjgP	1	CN	B4261	STY4817	ENT638_3647	ECA0405	PLU4480	SG2108	SPRO_0563	YPO3440	VC2500
1012	yjgQ	1	CN	B4262	STY4818	ENT638_3646	ECA0406	PLU4479	SG2107	SPRO_0564	YPO3439	VC2499
75	ycdT	-1	CN	B1025 B1785	STY4904	ENT638_0528	ECA3148			SPRO_0645	YPO0425	VC2370
2008	yjjZ	1	CN	B4567	STY4905	ENT638_0529	ECA0738	PLU4253		SPRO_0646	YPO0426
780	rsmC	-1	CC	B4371	STY4906	ENT638_0530	ECA0735	PLU4252	SG0389	SPRO_0649	YPO0427	VC0623
333	holD	1	CN	B4372	STY4907	ENT638_0531	ECA0734	PLU4251	SG0390	SPRO_0650	YPO0428	VC0656
445	rimI	1	CC	B4373	STY4908	ENT638_0532	ECA0733	PLU4250	SG0391	SPRO_0651	YPO0429	VC0657
1345	prfC	1	CO	B4375	STY4910	ENT638_0534	ECA0468	PLU4249	SG0392	SPRO_0652	YPO0430	VC0659
2086	osmY	1	CN	B4376	STY4911	ENT638_0535	ECA0469	PLU4248		SPRO_0653	YPO0431
2122	yjjU	1	CO	B4377	STY4914	ENT638_0537		PLU4247		SPRO_0656	YPO0433	VC2009
1671	yjjV	1	CN	B4378	STY4915	ENT638_0538	ECA0472	PLU0517		SPRO_0657	YPO0434	VC2353
911	deoC	1	CC	B4381	STY4918	ENT638_0541	ECA0727	PLU0520	SG0394	SPRO_0660	YPO0436	VC2350
2315	deoA	1	CC	B4382	STY4919	ENT638_0542	ECA0728		SG0395	SPRO_0661		VC2349
1240	deoB	1	CC	B4383	STY4920	ENT638_0543	ECA0729	PLU0521	SG0396	SPRO_0662	YPO0439	VC2348
1793	deoD	1	CO	B4384	STY4921	ENT638_0544	ECA0730	PLU0522		SPRO_0663	YPO0440	VC2347
372	ytjB	-1	CN	B4387	STY4924	ENT638_0546	ECA0466	PLU0550	SG0397	SPRO_0665	YPO0441	VC2346
833	serB	1	CN	B4388	STY4925	ENT638_0547	ECA0465	PLU0551	SG0398	SPRO_0666	YPO0442	VC2345
1284	radA	1	CC	B4389	STY4926	ENT638_0548	ECA0464	PLU0552	SG0399	SPRO_0667	YPO0443	VC2343
2338	nadR	1	CN	B4390	STY4927	ENT638_0549	ECA0463	PLU0553		SPRO_0668	YPO0444
260	acT	1	CN		STY0950	ENT638_0551	ECA3903			SPRO_0670	YPO2150	VC1049 VC1390 VCA1058
1960	yjjK	-1	CN	B4391	STY4928	ENT638_0552	ECA3901	PLU0555	SG0400	SPRO_0671		VC0698
1853	slt	1	CC	B4392	STY4929	ENT638_0553	ECA3900	PLU0556		SPRO_0675	YPO0452	VC0700
384	trpR	1	CN	B4393	STY4930	ENT638_0554	ECA3899	PLU0557	SG0401	SPRO_0676	YPO0453	VC0701
2129	yjjX	-1	CC	B4394		ENT638_0555	ECA3898	PLU0558		SPRO_0677	YPO0454	VC0702
168	ytjC	1	CO	B4395	STY4932	ENT638_0556	ECA3897	PLU0559		SPRO_0678	YPO0455	VC1240
1797	rob	-1	CO	B4396	STY4933	ENT638_0557	ECA3896	PLU0560	SG0402	SPRO_0679	YPO0456
1485	creA	1	CN	B4397	STY4934	ENT638_0558	ECA3894	PLU0561		SPRO_0680	YPO0457	VCA0800
1016	arcA	-1	CN	B4401	STY4947	ENT638_0562	ECA3893	PLU0562	SG0403	SPRO_0681	YPO0458	VC2368
3003	yjtD	1	CN	B4403	STY4949	ENT638_0563	ECA3892			SPRO_0682
1387	thrA	1	CC	B0002	STY0002	ENT638_0564	ECA3891	PLU0563	SG0404	SPRO_0683	YPO0459	VC2364
1080	thrB	1	CC	B0003	STY0003	ENT638_0565	ECA3890	PLU0564	SG0405	SPRO_0684	YPO0460	VC2363
1210	thrC	1	CN	B0004	STY0004	ENT638_0566	ECA3889	PLU0565	SG0406	SPRO_0685	YPO0461	VC2362
936	yaaA	-1	CN	B0006	STY0005	ENT638_0568	ECA3888	PLU0566	SG0407	SPRO_0686	YPO0462	VC2355
1843	talB	1	CN	B0008	STY0007	ENT638_0570	ECA3887	PLU0568		SPRO_0688	YPO0463	VCA0623
2232	mog	1	CN	B0009	STY0008	ENT638_0571	ECA3885	PLU0569		SPRO_0689	YPO0464
2	yaaU	1	CO	B0045	STY0089	ENT638_0572	ECA3884	PLU1005 PLU3134	SG0498 SG0737	SPRO_0690	YPO0465	VCA0669
1699	yaaH	-1	CO	B0010	STY0009	ENT638_0577	ECA3883	PLU0578		SPRO_0691	YPO0467	VC0770
1364	dnaK	1	CC	B0014	STY0012	ENT638_0578	ECA3882	PLU0579	SG0409	SPRO_0692	YPO0468	VC0855
1216	dnaJ	1	CC	B0015	STY0013	ENT638_0579	ECA3881	PLU0580	SG0410	SPRO_0693	YPO0469	VC0856
1033	nhaA	1	CN	B0019	STY0047	ENT638_0580	ECA3880	PLU0587	SG0411	SPRO_0694	YPO0470	VC1627
1813	nhaR	1	CO	B0020	STY0048	ENT638_0581	ECA3879	PLU0588		SPRO_0695	YPO0471	VC0677
431	rpsT	-1	CC	B0023	STY0052	ENT638_0582	ECA3878	PLU0589	SG0412	SPRO_0696	YPO0472	VC0679
980	ribF	1	CC	B0025	STY0054	ENT638_0583	ECA3877	PLU0590	SG0413	SPRO_0697	YPO0474	VC0681
1410	ileS	1	CC	B0026	STY0055	ENT638_0584	ECA3876	PLU0591	SG0414	SPRO_0698	YPO0475	VC0682
603	lspA	1	CC	B0027	STY0056	ENT638_0585	ECA3875	PLU0592	SG0415	SPRO_0699	YPO0476	VC0683
513	fkpB	1	CN	B0028	STY0057	ENT638_0586	ECA3874	PLU0593	SG0416	SPRO_0700	YPO0476A	VC0684
1038	ispH	1	CC	B0029	STY0058	ENT638_0587	ECA3873	PLU0594	SG0417	SPRO_0701	YPO0477	VC0685
901	dapB	1	CC	B0031	STY0073	ENT638_0590	ECA3872	PLU0602	SG0418	SPRO_0712	YPO0480	VC2391
1226	carA	1	CC	B0032	STY0076	ENT638_0591	ECA3871	PLU0603	SG0419	SPRO_0713	YPO0481	VC2390
1416	carB	1	CC	B0033	STY0077	ENT638_0592	ECA3870	PLU0604	SG0420	SPRO_0714	YPO0482	VC2389
1542	ECA3867	-1	CN				ECA3867	PLU0605		SPRO_0717	YPO0483	VC0191
2197	yjjP	1	CO	B4364	STY4899	ENT638_0522	ECA3866			SPRO_0718	YPO0484	VC0438
2152	yjjB	1	CO	B4363	STY4898	ENT638_0521	ECA3865			SPRO_0719	YPO0485	VC0439
557	folA	1	CC	B0048	STY0102	ENT638_0597	ECA3864	PLU0606	SG0421	SPRO_0720	YPO0486	VC0440
887	apaH	-1	CC	B0049	STY0103	ENT638_0598	ECA3861	PLU0607	SG0422	SPRO_0722	YPO0490	VC0441
514	apaG	-1	CN	B0050	STY0104	ENT638_0599	ECA3860	PLU0608	SG0423	SPRO_0723	YPO0491	VC0442
912	ksgA	-1	CC	B0051	STY0105	ENT638_0600	ECA3859	PLU0609	SG0424	SPRO_0724	YPO0492	VC0443
1023	pdxA	-1	CO	B0052	STY0106	ENT638_0601	ECA3858	PLU0610	SG0425	SPRO_0725	YPO0493	VC0444
1021	surA	-1	CN	B0053	STY0107	ENT638_0602	ECA3857	PLU0611	SG0426	SPRO_0726	YPO0494	VC0445
1189	imp	-1	CN	B0054	STY0108	ENT638_0603	ECA3856	PLU0612	SG0427	SPRO_0727	YPO0495	VC0446
753	djlA	1	CN	B0055	STY0109	ENT638_0604	ECA3855	PLU0613	SG0428	SPRO_0728	YPO0496	VC0447
711	rluA	-1	CN	B0058	STY0110	ENT638_0605	ECA3854	PLU0614	SG0429	SPRO_0729	YPO0497	VC2505
1405	hepA	-1	CC	B0059	STY0111	ENT638_0606	ECA3853	PLU0615	SG0430	SPRO_0730	YPO0517	VC2506
2353	polB	-1	CN	B0060	STY0112	ENT638_0607	ECA3852			SPRO_0731	YPO0518	VC1212
12_2	yabI	1	CN	B0065	STY0122	ENT638_0612	ECA3850			SPRO_0732	YPO0519
703	thiQ	-1	CN	B0066	STY0123	ENT638_0613	ECA3846	PLU0617	SG0431	SPRO_0735	YPO0520	VC2537
1152	thiP	-1	CN	B0067	STY0124	ENT638_0614	ECA3845	PLU0618	SG0432	SPRO_0736	YPO0521	VC2538
1099	tbpA	-1	CN	B0068	STY0125	ENT638_0615	ECA3844	PLU0619	SG0433	SPRO_0737	YPO0522	VC2539
979	sgrR	-1	CO	B0069	STY0127	ENT638_0616	ECA3841	PLU3677		SPRO_0738	YPO0524	VCA0578
848	leuD	-1	CC	B0071	STY0129	ENT638_0619	ECA3834	PLU3676	SG0434	SPRO_0742	YPO0530	VC2493
1299	leuC	-1	CC	B0072	STY0130	ENT638_0620	ECA3833	PLU3675	SG0435	SPRO_0743	YPO0531	VC2492
1193	leuB	-1	CC	B0073	STY0131	ENT638_0621	ECA3832	PLU3674	SG0436	SPRO_0744	YPO0532	VC2491
1288	leuA	-1	CC	B0074	STY0132	ENT638_0622	ECA3831	PLU3673	SG0437	SPRO_0745	YPO0533	VC2490
2219	leuO	1	CN	B0076	STY0134	ENT638_0623		PLU3672		SPRO_0746	YPO0535	VC2485
3103	ECA3830	1	CN				ECA3830	PLU3671		SPRO_0747	YPO0537	VC2484
1957	ilvI	1	CC	B0077	STY0135	ENT638_0624	ECA3829	PLU3666		SPRO_0748	YPO0539	VC2483
1662	ilvH	1	CC	B0078	STY0136	ENT638_0625	ECA3828	PLU3665		SPRO_0749	YPO0540	VC2482
805	fruR	1	CN	B0080	STY0138	ENT638_0626	ECA3827	PLU3664	SG0438	SPRO_0750	YPO0543	VCA0519
1525	ygaW	-1	CN	B2670	STY2923	ENT638_3150	ECA3826		SG0439	SPRO_0751	YPO0544	VC1828
1706	mraZ	1	CC	B0081	STY0139	ENT638_0627	ECA3824	PLU3663	SG0440	SPRO_0752	YPO0546
1001	mraW	1	CC	B0082	STY0140	ENT638_0628	ECA3823	PLU3662	SG0441	SPRO_0753	YPO0547	VC2409
400	ftsL	1	CN	B0083	STY0141	ENT638_0629	ECA3822	PLU3661	SG0442	SPRO_0754	YPO0548	VC2408
152	ftsI	1	CC	B0084	STY0142	ENT638_0630	ECA3821	PLU3660	SG0443	SPRO_0755	YPO0549	VC2407
1147	murE	1	CC	B0085	STY0143	ENT638_0631	ECA3820	PLU3659	SG0444	SPRO_0756	YPO0550	VC2406
1000	murF	1	CO	B0086	STY0144	ENT638_0632	ECA3819	PLU3658	SG0445	SPRO_0757	YPO0551	VC2405
1249	mraY	1	CC	B0087	STY0145	ENT638_0633	ECA3818	PLU3657	SG0446	SPRO_0758	YPO0552	VC2404
1036	murD	1	CC	B0088	STY0146	ENT638_0634	ECA3817	PLU3656	SG0447	SPRO_0759	YPO0553	VC2403
1146	ftsW	1	CO	B0089	STY0147	ENT638_0635	ECA3816	PLU3655	SG0448	SPRO_0760	YPO0554	VC2402
1074	murG	1	CC	B0090	STY0148	ENT638_0636	ECA3815	PLU3654	SG0449	SPRO_0761	YPO0555	VC2401
1281	murC	1	CC	B0091	STY0149	ENT638_0637	ECA3814	PLU3653	SG0450	SPRO_0762	YPO0556	VC2400
121	ddlB	1	CC	B0092	STY0150	ENT638_0638	ECA3813	PLU3652	SG0899	SPRO_0763	YPO0557	VCA0572
632	ftsQ	1	CN	B0093	STY0151	ENT638_0639	ECA3812	PLU3651	SG0451	SPRO_0764	YPO0558	VC2399
1237	ftsA	1	CC	B0094	STY0152	ENT638_0640	ECA3811	PLU3650	SG0452	SPRO_0765	YPO0559	VC2398
1170	ftsZ	1	CC	B0095	STY0153	ENT638_0641	ECA3810	PLU3649	SG0453	SPRO_0766	YPO0560	VC2397
1108	lpxC	1	CN	B0096	STY0154	ENT638_0642	ECA3809	PLU3648	SG0454	SPRO_0767	YPO0561	VC2396
2446	ECA3808	-1	CN				ECA3808	PLU3647	SG0455	SPRO_0768	YPO0562	VC2395
1548	secM	1	CN	B0097	STY0155	ENT638_0643	ECA3807	PLU3646	SG0456	SPRO_0769	YPO0563
1406	secA	1	CC	B0098	STY0156	ENT638_0644	ECA3806	PLU3645	SG0457	SPRO_0770	YPO0564	VC2394
465	mutT	1	CN	B0099	STY0157	ENT638_0645	ECA3805	PLU3644	SG0458	SPRO_0771	YPO0565	VC2392
404	yacG	-1	CN	B0101	STY0160	ENT638_0646	ECA3804	PLU3643	SG0459	SPRO_0772	YPO3432	VC2429
714	yacF	-1	CN	B0102	STY0161	ENT638_0647	ECA3803	PLU3642	SG0460	SPRO_0773	YPO3431	VC2428
661	coaE	-1	CC	B0103	STY0162	ENT638_0648	ECA3802	PLU3641	SG0461	SPRO_0774	YPO3430	VC2427
2299	guaC	1	CN	B0104	STY0163	ENT638_0649	ECA3801			SPRO_0775	YPO3428	VCA0197
107	hofC	-1	CC	B0106	STY0164	ENT638_0650	ECA3800	PLU3640	SG0462	SPRO_0776	YPO3427	VC2425
1782	hofB	-1	CC	B0107	STY0165	ENT638_0651	ECA3799	PLU3639		SPRO_0777	YPO3426	VC2424
335	ppdD	-1	CN	B0108	STY0166	ENT638_0652	ECA3798	PLU3638	SG0463	SPRO_0778	YPO3425	VC2423
926	nadC	-1	CC	B0109	STY0167	ENT638_0653	ECA3797	PLU3637	SG0464	SPRO_0779	YPO3424	VC2422
2564	ampD	1	CO	B0110	STY0168	ENT638_0654	ECA3795				YPO3423	VC2421
2262	ampE	1	CN	B0111	STY0169	ENT638_0655	ECA3794	PLU3636		SPRO_0780	YPO3422
54	yagG	-1	CO	B0270 B3657 B3876 B3877 B4120	STY0171	ENT638_0657	ECA3792			SPRO_4014	YPO0995
200	aroP	-1	CO	B0112	STY0173	ENT638_0658	ECA3791	PLU2785	SG0465	SPRO_4013	YPO3421
906	pdhR	1	CC	B0113	STY0174	ENT638_0659	ECA3790	PLU3624	SG0466	SPRO_4012	YPO3420	VC2415
1409	aceE	1	CN	B0114	STY0175	ENT638_0660	ECA3789	PLU3623	SG0467	SPRO_4011	YPO3419	VC2414
1302	aceF	1	CN	B0115	STY0176	ENT638_0661	ECA3788	PLU3622	SG0468	SPRO_4010	YPO3418	VC2413
1330	lpd	1	CC	B0116	STY0177	ENT638_0662	ECA3787	PLU3621	SG0469	SPRO_4009	YPO3417	VC2412
1411	acnB	1	CN	B0118	STY0181	ENT638_0665	ECA3778	PLU3619	SG0477	SPRO_4008	YPO3415	VC0604
1492	yacL	1	CN	B0119	STY0182	ENT638_0667	ECA3777	PLU3616		SPRO_4007	YPO3414	VC0605
1844	speD	-1	CC	B0120	STY0187	ENT638_0668	ECA3334	PLU0842	SG0478	SPRO_4002	YPO3412
1861	speE	-1	CC	B0121	STY0188	ENT638_0669	ECA3333	PLU0843	SG0479	SPRO_4001	YPO3411
1566	yacC	-1	CN	B0122	STY0189	ENT638_0670	ECA3332	PLU0844	SG0480	SPRO_4000	YPO3410
2691	cueO	1	CO	B0123	STY0190	ENT638_0671		PLU0845		SPRO_3999	YPO3409
282	hpt	1	CC	B0125	STY0192	ENT638_0673	ECA3328	PLU0860 PLU0864	SG0482	SPRO_3998	YPO3408	VC0585
813	can	-1	CO	B0126	STY0193	ENT638_0674	ECA3327	PLU0867	SG0483	SPRO_3997	YPO3407	VC0586
1057	yadG	1	CN	B0127	STY0194	ENT638_0675	ECA3325	PLU0868	SG0484	SPRO_3996	YPO3406	VC0589
996	yadH	1	CO	B0128	STY0195	ENT638_0676	ECA3324	PLU0869	SG0485	SPRO_3995	YPO3405	VC0590
2423	yadE	1	CO	B0130	STY0197	ENT638_0678				SPRO_3994	YPO3404	VC0239
1616	panD	-1	CC	B0131	STY0198	ENT638_0679	ECA3323	PLU0870	SG0486	SPRO_3993	YPO3403
896	panC	-1	CC	B0133	STY0199	ENT638_0680	ECA3322	PLU0871	SG0487	SPRO_3992	YPO3402	VC0591
946	panB	-1	CC	B0134	STY0200	ENT638_0681	ECA3321	PLU0872	SG0488	SPRO_3991	YPO3401	VC0592
626	folK	-1	CC	B0142	STY0208	ENT638_0682	ECA3320	PLU0873	SG0489	SPRO_3988	YPO3400	VC0593
1192	pcnB	-1	CC	B0143	STY0209	ENT638_0683	ECA3319	PLU0874	SG0490	SPRO_3987	YPO3399	VC0594
792	yadB	-1	CN	B0144	STY0210	ENT638_0684	ECA3318	PLU0875	SG0491	SPRO_3986	YPO3398	VC0595
747	dksA	-1	CC	B0145	STY0211	ENT638_0685	ECA3317	PLU0876	SG0492	SPRO_3985	YPO3397	VC0596
822	sfsA	-1	CO	B0146	STY0212	ENT638_0686	ECA3316	PLU0877	SG0493	SPRO_3984	YPO3396	VC0597
2573	ligT	-1	CC	B0147	STY0213	ENT638_0687	ECA3315			SPRO_3983	YPO3395
1945	hrpB	1	CN	B0148	STY0214	ENT638_0688	ECA3314	PLU0882		SPRO_3982	YPO3394	VC0601
1314	mrcB	1	CC	B0149	STY0215	ENT638_0689	ECA3313	PLU0883	SG0494	SPRO_3981	YPO3393	VC0602
2182	fhuC	1	CN	B0151	STY0219	ENT638_0691	ECA3312			SPRO_3978	YPO3392	VC0201
2109	fhuD	1	CN	B0152	STY0220	ENT638_0692	ECA3311			SPRO_3977	YPO3391	VC0202
2274	fhuB	1	CN	B0153	STY0221	ENT638_0693	ECA3310			SPRO_3976	YPO3390	VC0203
1244	hemL	-1	CC	B0154	STY0223	ENT638_0694	ECA3307	PLU0902	SG0500	SPRO_0781	YPO3389	VC0626
2674	clcA	1	CN	B0155	STY0225	ENT638_0695				SPRO_0782	YPO3388	VCA0526
575	yadR	1	CC	B0156	STY0226	ENT638_0696	ECA3306	PLU0904	SG0501	SPRO_0783	YPO3387	VC0627
2199	yadS	-1	CO	B0157	STY0227	ENT638_0697			SG0502	SPRO_0785	YPO3386	VC2382
1650	btuF	-1	CC	B0158	STY0228	ENT638_0698	ECA3304	PLU0905		SPRO_0786	YPO3385	VC2381
782	mtn	-1	CC	B0159	STY0229	ENT638_0699	ECA3303	PLU0906	SG0503	SPRO_0787	YPO3384	VC2379
231	dgt	1	CN	B0160	STY0230	ENT638_0700	ECA3302	PLU0907	SG0504	SPRO_0788	YPO3383	VC1979 VCA0308
2325	degP	1	CC	B0161	STY0231	ENT638_0701	ECA3301		SG0505	SPRO_0789	YPO3382
1310	barA	-1	CO	B2786	STY3096	ENT638_3238	ECA3571	PLU0908	SG0508	SPRO_0790	YPO3381	VC2453
1374	relA	1	CN	B2784	STY3094	ENT638_3236	ECA3569	PLU0910	SG0510	SPRO_0792	YPO3380	VC2451
879	mazG	1	CC	B2781	STY3083	ENT638_3235	ECA3568	PLU0911	SG0511	SPRO_0793	YPO3378	VC2450
1344	pyrG	1	CC	B2780	STY3082	ENT638_3234	ECA3567	PLU0912	SG0512	SPRO_0794	YPO3377	VC2448
1276	eno	1	CC	B2779	STY3081	ENT638_3233	ECA3566	PLU0913	SG0513	SPRO_0795	YPO3376	VC2447
832	ygcF	1	CO	B2777	STY3080	ENT638_3229	ECA3554	PLU0701	SG0514	SPRO_0808	YPO3374	VC1365
653	sscR	-1	CO	B2765	STY3077	ENT638_3228	ECA3553	PLU0702	SG0515	SPRO_0809	YPO3373	VC1299
1273	cysJ	1	CO	B2764	STY3076	ENT638_3227	ECA3547	PLU0703	SG0516	SPRO_0810	YPO3372	VC0384
1339	cysI	1	CO	B2763	STY3075	ENT638_3226	ECA3546	PLU0704	SG0517	SPRO_0811	YPO3371	VC0385
1788	cysH	1	CO	B2762	STY3074	ENT638_3225	ECA3545	PLU0705	SG0518	SPRO_0812		VC0386
124_1	cysG1	1	CN				ECA3544	PLU0708	SG0520	SPRO_0817	YPO3367	VC1363 VC2561
1169	cysD	1	CN	B2752	STY3060	ENT638_3223	ECA3543	PLU0709	SG0521	SPRO_0818	YPO3366	VC2560
1242	cysN	1	CN	B2751	STY3059	ENT638_3222	ECA3542	PLU0710	SG0522	SPRO_0819	YPO3365	VC2559
760	cysC	1	CO	B2750	STY3058	ENT638_3221	ECA3541	PLU0711	SG0523	SPRO_0820	YPO3364	VC2558
2082	ygbE	1	CN	B2749	STY3057	ENT638_3220	ECA3540		SG0524	SPRO_0821	YPO3363
433	ftsB	1	CN	B2748	STY3056	ENT638_3219	ECA3536	PLU0712	SG0525	SPRO_0825	YPO3362	VC0527
705	ispD	1	CC	B2747	STY3055	ENT638_3218	ECA3535	PLU0713	SG0526	SPRO_0826	YPO3361	VC0528
693	ispF	1	CC	B2746	STY3054	ENT638_3217	ECA3534	PLU0714	SG0527	SPRO_0827	YPO3360	VC0529
1722	truD	1	CN	B2745	STY3053	ENT638_3216	ECA3533	PLU0715		SPRO_0828	YPO3359	VC0530
1702	surE	1	CN	B2744	STY3052	ENT638_3215		PLU0716	SG0528	SPRO_0829	YPO3358	VC0531
786	pcm	1	CN	B2743	STY3051	ENT638_3214	ECA3532	PLU0717	SG0529	SPRO_0830	YPO3357	VC0532
719	nlpD	1	CC	B2742	STY3050	ENT638_3213	ECA3531	PLU0718	SG0530	SPRO_0831	YPO3356	VC0533
1848	rpoS	1	CN	B2741	STY3049	ENT638_3212	ECA3530	PLU0719		SPRO_0832	YPO3355	VC0534
1394	mutS	-1	CC	B2733	STY3033	ENT638_3211	ECA1053	PLU0722	SG0531	SPRO_0833	YPO3354	VC0535
2886	ECA3656	-1	CC				ECA3656	PLU1187		SPRO_3841	YPO0801	VCA0901
2590	ENT638_2043	-1	CO			ENT638_2043	ECA3655	PLU1188		SPRO_3840	YPO0800	VCA1049
2162	ENT638_2042	1	CN			ENT638_2042	ECA3654	PLU1189		SPRO_3839	YPO0799	VCA1055
234	lysR	-1	CN	B2839	STY3158	ENT638_3285	ECA3653	PLU1190	SG1867	SPRO_3837	YPO0797
1904	lysA	1	CC	B2838	STY3157	ENT638_3284	ECA3652	PLU1191	SG1988	SPRO_3836	YPO0796
276	ascG	-1	CN	B2714	STY3156	ENT638_3283	ECA3649			SPRO_3834		VC1557
4020	ENT638_3279	1	CN			ENT638_3279	ECA3643			SPRO_3833
1783	galR	-1	CN	B2837	STY3155	ENT638_3278	ECA3172		SG1983	SPRO_3832	YPO0795	VC2337
1478	aas	1	CC	B2836	STY3153	ENT638_3277	ECA3641	PLU1246		SPRO_3830	YPO0793	VC1966(2)
1512	lplT	1	CN	B2835	STY3152	ENT638_3276	ECA3640	PLU1247		SPRO_3829	YPO0792	VC1966(1)
1827	tas	-1	CN	B2834	STY3151	ENT638_3275	ECA0981		SG1982	SPRO_3828	YPO0790	VC0667
2820	ygdR	-1	CN	B2833	STY3150	ENT638_3274	ECA0982			SPRO_3827
3024	ygdQ	-1	CN	B2832	STY3149		ECA0983	PLU3679		SPRO_3826
846	mutH	-1	CN	B2831	STY3148	ENT638_3273	ECA0984	PLU3678	SG1981	SPRO_3825	YPO0789	VC0668
847	nudH	1	CN	B2830	STY3145	ENT638_3272	ECA0985	PLU0620	SG1980	SPRO_3824	YPO0786	VC0671
1319	ptsP	1	CN	B2829	STY3144	ENT638_3271	ECA0986	PLU0621	SG1979	SPRO_3823	YPO0785	VC0672
1039	lgt	1	CC	B2828	STY3143	ENT638_3270	ECA0987	PLU0622	SG1978	SPRO_3822	YPO0784	VC0674
254	thyA	1	CC	B2827	STY3142	ENT638_3269	ECA0988	PLU0623	SG1977	SPRO_3821	YPO0783	VC0675
2027	ppdA	1	CN	B2826	STY3138	ENT638_3268	ECA0989	PLU0626		SPRO_3820	YPO1014A
1435	ppdB	1	CN	B2825	STY3137	ENT638_3267	ECA0990	PLU0627		SPRO_3819	YPO1015	VC0859
1996	ygdB	1	CN	B2824	STY3136		ECA0991	PLU0628	SG1976	SPRO_3818	YPO1016
1437	ppdC	1	CN	B2823	STY3135	ENT638_3266	ECA0992	PLU0629		SPRO_3817	YPO1017	VC0861
1367	recC	1	CC	B2822	STY3134	ENT638_3265	ECA0993	PLU0630	SG1975	SPRO_3816	YPO1018	VC2322
1020	ptrA	1	CC	B2821	STY3133	ENT638_3264	ECA0994	PLU0631	SG1974	SPRO_3815	YPO1019	VC2072
1385	recB	1	CN	B2820	STY3132	ENT638_3263	ECA0995	PLU0632	SG1973	SPRO_3814	YPO1020	VC2320
1110	recD	1	CC	B2819	STY3131	ENT638_3262	ECA0996	PLU0633	SG1972	SPRO_3813	YPO1021	VC2319
1899	argA	-1	CO	B2818	STY3130	ENT638_3261	ECA0999	PLU0644		SPRO_3812	YPO1022	VC2316
1896	amiC	1	CC	B2817	STY3129	ENT638_3260	ECA1000	PLU0645	SG1961	SPRO_3811	YPO1023
1774	mltA	1	CN	B2813	STY3128	ENT638_3259	ECA1001	PLU0648		SPRO_3810	YPO1025	VC2312
938	ygdL	1	CC	B2812	STY3127	ENT638_3258	ECA1010	PLU0649	SG1959	SPRO_3809	YPO1026	VC2311
464	csdE	-1	CN	B2811	STY3125	ENT638_3257	ECA1011	PLU0650	SG1958	SPRO_3808	YPO1027	VC2310
1864	csdA	-1	CC	B2810	STY3124	ENT638_3256	ECA1012	PLU0651	SG1957	SPRO_3807	YPO1028
2826	ygdI	1	CN	B2809	STY3123	ENT638_3255	ECA1013			SPRO_3806
1076	gcvA	1	CN	B2808	STY3122	ENT638_3254	ECA1015	PLU0652	SG1956	SPRO_3805	YPO1029	VC0896
380	ygdD	1	CO	B2807	STY3121	ENT638_3253	ECA1016	PLU0653	SG1955	SPRO_3804	YPO1030	VC0897
1909	ygdE	1	CN	B2806	STY3120	ENT638_3252	ECA1017	PLU0654	SG1954	SPRO_3803	YPO1031
773	xni	-1	CN	B2798	STY3111	ENT638_3251	ECA1018	PLU0660	SG1952	SPRO_3802	YPO1032	VC0898
1262	ygdH	-1	CO	B2795	STY3108	ENT638_3248	ECA1019	PLU0661	SG1951	SPRO_3801	YPO1033	VC0899
952	queF	-1	CO	B2794	STY3107	ENT638_3247	ECA1020	PLU0662	SG1950	SPRO_3800	YPO1034	VC0902
1618	syd	1	CO	B2793	STY3106	ENT638_3246	ECA1021	PLU0663		SPRO_3799	YPO1035	VC0903
371	yqcC	1	CN	B2792	STY3104	ENT638_3245	ECA1024	PLU0664	SG1949	SPRO_3797	YPO1037	VC0887
1757	truC	1	CN	B2791	STY3103	ENT638_3244	ECA1025	PLU0665		SPRO_3796	YPO1038	VC0888
1649	yqcA	1	CN	B2790	STY3102	ENT638_3243	ECA1026	PLU0667	SG1948	SPRO_3795	YPO1039
546	yaeH	-1	CN	B0163	STY0233	ENT638_0703	ECA1027	PLU0668	SG1947	SPRO_3794	YPO1040	VC2264
309	dapD	-1	CC	B0166	STY0236	ENT638_0704	ECA1028	PLU0669	SG1946	SPRO_3793	YPO1041	VC2329
1375	glnD	-1	CN	B0167	STY0237	ENT638_0705	ECA1029	PLU0670	SG1945	SPRO_3792	YPO1042	VC2262
860	map	-1	CC	B0168	STY0238	ENT638_0706	ECA1030	PLU0671	SG1944	SPRO_3791	YPO1043	VC2261
990	rpsB	1	CC	B0169	STY0239	ENT638_0707	ECA1031	PLU0672	SG1943	SPRO_3790	YPO1044	VC2260
913	tsf	1	CC	B0170	STY0240	ENT638_0708	ECA1032	PLU0673	SG1942	SPRO_3789	YPO1045	VC2259
1019	pyrH	1	CC	B0171	STY0241	ENT638_0709	ECA1033	PLU0674	SG1941	SPRO_3788	YPO1046	VC2258
752	frr	1	CC	B0172	STY0242	ENT638_0710	ECA1034	PLU0675	SG1940	SPRO_3787	YPO1047	VC2257
1091	dxr	1	CC	B0173	STY0243	ENT638_0711	ECA1035	PLU0676	SG1939	SPRO_3786	YPO1048	VC2254
834	ispU	1	CC	B0174	STY0244	ENT638_0712	ECA1036	PLU0677	SG1938	SPRO_3785	YPO1049	VC2256
728	cdsA	1	CC	B0175	STY0245	ENT638_0713	ECA1037	PLU0678	SG1937	SPRO_3784	YPO1050	VC2255
1199	rseP	1	CC	B0176	STY0246	ENT638_0714	ECA1038	PLU0679	SG1936	SPRO_3783	YPO1051	VC2253
1356	yaeT	1	CN	B0177	STY0247	ENT638_0715	ECA1039	PLU0680	SG1935	SPRO_3782	YPO1052	VC2252
467	skp	1	CN	B0178	STY0248	ENT638_0716	ECA1040	PLU0681	SG1934	SPRO_3781	YPO1053	VC2251
1070	lpxD	1	CO	B0179	STY0249	ENT638_0717	ECA1041	PLU0682	SG1933	SPRO_3780	YPO1054	VC2250
648	fabZ	1	CC	B0180	STY0250	ENT638_0718	ECA1042	PLU0683	SG1932	SPRO_3779	YPO1055	VC2249
934	lpxA	1	CO	B0181	STY0251	ENT638_0719	ECA1043	PLU0684	SG1931	SPRO_3778	YPO1056	VC2248
1096	lpxB	1	CN	B0182	STY0252	ENT638_0720	ECA1044	PLU0685	SG1930	SPRO_3777	YPO1057	VC2247
746	rnhB	1	CC	B0183	STY0253	ENT638_0721	ECA1045	PLU0686	SG1929	SPRO_3776	YPO1058	VC2246
1418	dnaE	1	CC	B0184	STY0254	ENT638_0722	ECA1046	PLU0687	SG1928	SPRO_3775	YPO1059	VC2245
1144	accA	1	CC	B0185	STY0255	ENT638_0723	ECA1047	PLU0688	SG1927	SPRO_3774	YPO1060	VC2244
204	yaeR	1	CO	B0187	STY0260	ENT638_0725	ECA1048	PLU1104		SPRO_3770	YPO1061	VC1344 VCA0890
910	tilS	1	CC	B0188	STY0261	ENT638_0726	ECA1049	PLU0689	SG1926	SPRO_3765	YPO1062	VC2242
317	rof	-1	CN	B0189	STY0262	ENT638_0727	ECA1050	PLU0690	SG1925	SPRO_3763	YPO1064	VCA0948
2452	yaeP	-1	CN	B4406	STY0263	ENT638_0728				SPRO_3762	YPO1064A	VC0872
2192	yaeQ	1	CN	B0190	STY0264	ENT638_0729	ECA1051		SG1924	SPRO_3761	YPO1065
2928	yaeJ	1	CN	B0191	STY0265	ENT638_0730				SPRO_3760	YPO1066
1477	nlpE	1	CN	B0192	STY0266	ENT638_0731	ECA1052	PLU0691		SPRO_3759	YPO1067	VC1962
1328	proS	-1	CC	B0194	STY0269	ENT638_0732	ECA3529	PLU0692	SG1920	SPRO_3758	YPO1068	VC0875
706	yaeB	-1	CO	B0195	STY0270	ENT638_0733	ECA3528	PLU0693	SG1919	SPRO_3757	YPO1069	VC0876
1519	rcsF	-1	CN	B0196	STY0271	ENT638_0734	ECA3527	PLU0694	SG1918	SPRO_3756	YPO1070
293	metQ	-1	CO	B0197	STY0272	ENT638_0735	ECA3526	PLU0695	SG1917	SPRO_3755	YPO1071	VC0905
737	metI	-1	CO	B0198	STY0273	ENT638_0736	ECA3525	PLU0696	SG1916	SPRO_3754	YPO1072	VC0906
1090	metN	-1	CC	B0199	STY0274	ENT638_0737	ECA3524	PLU0697	SG1915	SPRO_3753	YPO1073	VC0907
741	gmhB	1	CO	B0200	STY0275	ENT638_0738	ECA3523	PLU0698	SG1914	SPRO_3752	YPO1074	VC0908
3020	dkgB	1	CN	B0207	STY0276			PLU1527		SPRO_0904	YPO1075
600	yafD	1	CN	B0209	STY0279	ENT638_0743	ECA3344	PLU0699	SG0587	SPRO_0907	YPO1077	VC2238
880	mltD	-1	CC	B0211	STY0281	ENT638_0745	ECA3343	PLU0939	SG0588	SPRO_0908	YPO1078	VC2237
730	gloB	-1	CN	B0212	STY0282	ENT638_0746	ECA3342	PLU0940	SG0589	SPRO_0909	YPO1079	VC2236
627	yafS	1	CN	B0213	STY0283	ENT638_0747	ECA3341	PLU0941	SG0590	SPRO_0910	YPO1080	VC2235
740	rnhA	-1	CO	B0214	STY0284	ENT638_0748	ECA3340	PLU0942	SG0591	SPRO_0911	YPO1081	VC2234
839	dnaQ	1	CC	B0215	STY0285	ENT638_0749	ECA3339	PLU0943	SG0592	SPRO_0912	YPO1082	VC2233
136_2	yafV	-1	CN	B0219	STY0353	ENT638_0757	ECA3489		SG0594	SPRO_0940
1974	fadE	-1	CN	B0221	STY0354	ENT638_0758	ECA3474	PLU1192		SPRO_0949	YPO3244	VC2231
854	lpcA	1	CN	B0222	STY0355	ENT638_0759	ECA3473	PLU1193	SG0595	SPRO_0950	YPO3243	VC2230
1022	yafJ	1	CN	B0223	STY0356	ENT638_0760	ECA3472	PLU1194	SG0596	SPRO_0951	YPO3242	VC2229
1447	yafK	-1	CN	B0224	STY0357	ENT638_0761	ECA3471	PLU1195		SPRO_0952	YPO3241	VCA0164
3542	nqrA	1	CN					PLU1196		SPRO_0953	YPO3240	VC2295
3563	nqrB	1	CN					PLU1197		SPRO_0954	YPO3239	VC2294
3458	nqrC	1	CN					PLU1198		SPRO_0955	YPO3238	VC2293
3467	nqrD	1	CN					PLU1199		SPRO_0956	YPO3237	VC2292
3480	nqrE	1	CN					PLU1200		SPRO_0957	YPO3236	VC2291
3561	nqrF	1	CN					PLU1201		SPRO_0958	YPO3235	VC2290
279	apbE	1	CN	B2214	STY2492	ENT638_2794	ECA1854	PLU1202	SG1154	SPRO_0959	YPO3234	VC2289
3289	PLU1203	1	CN					PLU1203		SPRO_0960	YPO3233	VC2288
4112	PLU1234	-1	CO					PLU1234		SPRO_0961	YPO3232
1803	dinB	1	CC	B0231	STY0358	ENT638_0762	ECA3468	PLU1239		SPRO_0962	YPO3231	VC2287
1251	pepD	-1	CO	B0237	STY0361	ENT638_0763	ECA3467	PLU1240	SG0597	SPRO_0963	YPO3230	VC2279
718	gpt	1	CN	B0238	STY0362	ENT638_0764	ECA3466	PLU1241	SG0598	SPRO_0964	YPO3225	VC2277
929	frsA	1	CO	B0239	STY0363	ENT638_0765	ECA3465	PLU1242	SG0599	SPRO_0965	YPO3224	VC2276
2092	crl	1	CN	B0240	STY0364	ENT638_0766	ECA3464			SPRO_0966	YPO3223	VC2275
1100	proB	1	CO	B0242	STY0366	ENT638_0768	ECA3463	PLU1243	SG0600	SPRO_0967	YPO3222	VC2274
1107	proA	1	CO	B0243	STY0367	ENT638_0769	ECA3462	PLU1244	SG0601	SPRO_0968	YPO3221	VC2273
1606_2	aroL	1	CN	B0388	STY0421	ENT638_0859	ECA1103		SG0634	SPRO_1018
2769	yaiA	1	CN	B0389	STY0422	ENT638_0860			SG0635	SPRO_1021
2074	yaiE	1	CN	B0391	STY0424	ENT638_0862	ECA1104			SPRO_1026	YPO3213	VCA0970
964	rdgC	-1	CN	B0393	STY0425	ENT638_0863	ECA1106	PLU3929	SG0637	SPRO_1027	YPO3212	VC0718
2204	mak	1	CN	B0394	STY0426	ENT638_0864	ECA1107			SPRO_1036	YPO3211	VC0270
316	sbcC	-1	CO	B0397	STY0429	ENT638_0865	ECA1108	PLU3913		SPRO_1039		VCA0521
1531	sbcD	-1	CO	B0398	STY0430	ENT638_0866	ECA1109	PLU3912		SPRO_1040	YPO3206	VCA0520
1802	phoB	1	CN	B0399	STY0432	ENT638_0867	ECA1110	PLU3911		SPRO_1041	YPO3205	VC0719
1886	phoR	1	CC	B0400	STY0433	ENT638_0868	ECA1111	PLU3910		SPRO_1042	YPO3204	VC0720
3471	ECA1112	1	CO				ECA1112			SPRO_1043	YPO3203	VC0721
292	brnQ	1	CO	B0401	STY0435	ENT638_0869	ECA1114	PLU3909	SG0640	SPRO_1045	YPO3202	VC0662
2696	proY	1	CO	B0402	STY0438	ENT638_0870	ECA1115			SPRO_1046	YPO3201
3115	malZ	1	CO	B0403	STY0439	ENT638_0871				SPRO_1049	YPO3200
1744	STY0440	-1	CC		STY0440	ENT638_0872	ECA1117	PLU3907	SG0642	SPRO_1058	YPO3194	VC0731
563	acpH	-1	CN	B0404	STY0441	ENT638_0873	ECA1118	PLU3906	SG0644	SPRO_1059	YPO3193	VCA0769
1145	queA	1	CC	B0405	STY0442	ENT638_0874	ECA1119	PLU3905	SG0645	SPRO_1060	YPO3192	VC0739
1266	tgt	1	CC	B0406	STY0443	ENT638_0875	ECA1120	PLU3904	SG0646	SPRO_1061	YPO3191	VC0741
487	yajC	1	CC	B0407	STY0444	ENT638_0876	ECA1121	PLU3903	SG0647	SPRO_1062	YPO3190	VC0742
1315	secD	1	CC	B0408	STY0445	ENT638_0877	ECA1122	PLU3902	SG0648	SPRO_1063	YPO3189	VC0743
984	secF	1	CC	B0409	STY0446	ENT638_0878	ECA1123	PLU3901	SG0649	SPRO_1064	YPO3188	VC0744
2890	yajI	-1	CN	B0412	STY0452	ENT638_0880	ECA1124			SPRO_1070
1686	nrdR	1	CC	B0413		ENT638_0881	ECA1125	PLU3900	SG0650	SPRO_1071	YPO3184	VC2272
985	ribD	1	CC	B0414	STY0455	ENT638_0882	ECA1126	PLU3899	SG0651	SPRO_1072	YPO3183	VC2271
616	ribE	1	CC	B0415	STY0456	ENT638_0883	ECA1127	PLU3898	SG0652	SPRO_1073	YPO3182	VC2268
530	nusB	1	CC	B0416	STY0457	ENT638_0884	ECA1128	PLU3897	SG0653	SPRO_1074	YPO3181	VC2267
895	thiL	1	CC	B0417	STY0458	ENT638_0885	ECA1129	PLU3896	SG0654	SPRO_1075	YPO3180	VC2266
1661	pgpA	1	CN	B0418	STY0459		ECA1130	PLU3895	SG0655	SPRO_1076	YPO3179	VC2265
1355	dxs	-1	CC	B0420	STY0461	ENT638_0887	ECA1131	PLU3887	SG0656	SPRO_1078	YPO3177	VC0889
944	ispA	-1	CC	B0421	STY0462	ENT638_0888	ECA1132	PLU3886	SG0657	SPRO_1079	YPO3176	VC0890
385	xseB	-1	CC	B0422	STY0463	ENT638_0889	ECA1133	PLU3885	SG0658	SPRO_1080	YPO3175	VC0891
1257	thiI	1	CC	B0423	STY0464	ENT638_0890	ECA1134	PLU3884	SG0659	SPRO_1081	YPO3173	VC0894
1579	yajL	-1	CO	B0424	STY0472	ENT638_0891	ECA1135		SG0660	SPRO_1082	YPO3172	VC2308
646	panE	-1	CC	B0425	STY0473	ENT638_0892	ECA1136	PLU3882	SG0661	SPRO_1083	YPO3171	VC2307
1622	yajQ	1	CO	B0426	STY0474	ENT638_0893	ECA1137	PLU3881		SPRO_1084	YPO3170	VC1508
1916	yajR	-1	CO	B0427	STY0475	ENT638_0894	ECA1138	PLU3880	SG0662	SPRO_1085	YPO3169
1865	cyoE	-1	CC	B0428	STY0481	ENT638_0895	ECA1139	PLU3879	SG0663	SPRO_1086	YPO3168
1577	cyoD	-1	CO	B0429	STY0482	ENT638_0896	ECA1140	PLU3878	SG0664	SPRO_1087	YPO3167
1768	cyoC	-1	CC	B0430	STY0483	ENT638_0897	ECA1141	PLU3877	SG0665	SPRO_1088	YPO3166
1978	cyoB	-1	CC	B0431	STY0484	ENT638_0898	ECA1142	PLU3876	SG0666	SPRO_1089	YPO3165
1826	cyoA	-1	CO	B0432	STY0485	ENT638_0899	ECA1143	PLU3875	SG0667	SPRO_1090	YPO3164
1658	ampG	-1	CN	B0433	STY0486	ENT638_0900	ECA1144	PLU3873		SPRO_1091	YPO3162	VC2300
357	yajG	-1	CN	B0434	STY0487	ENT638_0901	ECA1145	PLU3872	SG0668	SPRO_1092	YPO3161	VC2298
443	bolA	1	CN	B0435	STY0488	ENT638_0902	ECA1146	PLU3871	SG0669	SPRO_1093	YPO3160	VC2296
1228	tig	1	CC	B0436	STY0489	ENT638_0903	ECA1147	PLU3870	SG0670	SPRO_1094	YPO3158	VC1923
867	clpP	1	CC	B0437	STY0490	ENT638_0904	ECA1148	PLU3869	SG0671	SPRO_1095	YPO3157	VC1922
1278	clpX	1	CC	B0438	STY0491	ENT638_0905	ECA1149	PLU3868	SG0672	SPRO_1096	YPO3156	VC1921
1399	lon	1	CC	B0439	STY0492	ENT638_0906	ECA1150	PLU3867	SG0673	SPRO_1097	YPO3155	VC1920
453	hupB	1	CC	B0440	STY0493	ENT638_0907	ECA1151	PLU3866	SG0674	SPRO_1098	YPO3154	VC1919
1063	ppiD	1	CC	B0441	STY0494	ENT638_0908	ECA1152	PLU3865	SG0675	SPRO_1099	YPO3153	VC1918
1481	ybaV	1	CC	B0442	STY0495	ENT638_0909	ECA1153	PLU3864		SPRO_1100	YPO3152	VC1917
1459	ybaW	1	CC	B0443	STY0496	ENT638_0910	ECA1154	PLU3863		SPRO_1101	YPO3151	VC1938
881	queC	-1	CO	B0444	STY0497	ENT638_0911	ECA1155	PLU3862	SG0676	SPRO_1102	YPO3150	VC1366
3090	ybaE	-1	CO	B0445	STY0498	ENT638_0912				SPRO_1103	YPO3149
3014	cof	1	CO	B0446	STY0499	ENT638_0913				SPRO_1104	YPO3148
2298	STY0501	-1	CN		STY0501	ENT638_0914	ECA1156	PLU3861		SPRO_1105	YPO3147	VC1061
1654	ybaO	1	CO	B0447	STY0502	ENT638_0915	ECA1157	PLU3860		SPRO_1106	YPO3146	VC1062
1959	mdlA	1	CC	B0448	STY0503	ENT638_0916	ECA1158	PLU3859	SG0677	SPRO_1107	YPO3145
1950	mdlB	1	CC	B0449	STY0504	ENT638_0917	ECA1159	PLU3858	SG0678	SPRO_1108	YPO3144
1608	glnK	1	CO	B0450	STY0506	ENT638_0918	ECA1160	PLU3857	SG0679	SPRO_1109	YPO3143
1822	amtB	1	CO	B0451	STY0507	ENT638_0919	ECA1161	PLU3856	SG0680	SPRO_1110	YPO3142
1800	tesB	-1	CN	B0452	STY0508	ENT638_0920	ECA1162	PLU3855		SPRO_1111	YPO3141	VC1063
1491	ybaY	1	CN	B0453	STY0509	ENT638_0921	ECA1163	PLU3854		SPRO_1112	YPO3140	VC1064
2093	ybaZ	-1	CO	B0454	STY0510	ENT638_0922	ECA1164			SPRO_1113	YPO3139	VC1065
1533	hha	-1	CN	B0460	STY0516	ENT638_0940	ECA1165	PLU3853	SG0681	SPRO_1118	YPO3138
2133	ybaJ	-1	CN	B0461	STY0517	ENT638_0941	ECA1166		SG0682	SPRO_1119	YPO3137
363	ykgO	-1	CN	B4506	STY0513	ENT638_0935	ECA1167	PLU0035	SG0683	SPRO_1124	YPO3135	VC0879
1529	ykgM	-1	CC	B0296	STY0512	ENT638_0934	ECA1168	PLU0036		SPRO_1125	YPO3134	VC0878
24	acrB	-1	CO	B0462	STY0519	ENT638_0942	ECA1169	PLU3852	SG0684	SPRO_1126	YPO3133	VC0164(2) VC0914(2)
1871	acrA	-1	CO	B0463	STY0520	ENT638_0943	ECA1170	PLU3851	SG0685	SPRO_1127	YPO3132
1716	acrR	1	CC	B0464	STY0521	ENT638_0944	ECA1171	PLU3850	SG0686	SPRO_1128	YPO3131
3131	kefA	1	CO	B0465	STY0522	ENT638_0945				SPRO_1130	YPO3129
1469	ybaM	-1	CN	B0466	STY0524	ENT638_0946	ECA1172	PLU3844		SPRO_1131	YPO3128	VC1858
1493	priC	-1	CN	B0467		ENT638_0947	ECA1173	PLU3843	SG0687	SPRO_1132	YPO3127	VC1857
2505	ybaN	1	CO	B0468	STY0526	ENT638_0948	ECA1174			SPRO_1133		VC1052
759	apt	1	CC	B0469	STY0527	ENT638_0949	ECA1175	PLU3842	SG0688	SPRO_1134	YPO3123	VC1053
1235	dnaX	1	CC	B0470	STY0528	ENT638_0950	ECA1176	PLU3841	SG0689	SPRO_1135	YPO3122	VC1054
572	ybaB	1	CC	B0471	STY0529	ENT638_0951	ECA1177	PLU3840	SG0690	SPRO_1136	YPO3121	VC1055
856	recR	1	CC	B0472	STY0530	ENT638_0952	ECA1178	PLU3839	SG0691	SPRO_1137	YPO3120	VC1056
1346	htpG	1	CO	B0473	STY0531	ENT638_0953	ECA1179	PLU3837	SG0692	SPRO_1138	YPO3119	VC0985
878	adk	1	CC	B0474	STY0532	ENT638_0954	ECA1180	PLU3836	SG0693	SPRO_1139	YPO3118	VC0986
1007	hemH	1	CC	B0475	STY0533	ENT638_0955	ECA1181	PLU3835	SG0694	SPRO_1143	YPO3117	VC0987
2328	gsk	1	CN	B0477	STY0535	ENT638_0956		PLU3833		SPRO_1144	YPO3095	VC1129
2351	ybaL	-1	CO	B0478	STY0536	ENT638_0957	ECA1182	PLU3830		SPRO_1145	YPO3094
2275	fsr	-1	CO	B0479	STY0538	ENT638_0958	ECA2455	PLU3829		SPRO_1146	YPO3093
427	ushA	1	CO	B0480	STY0040 STY3765	ENT638_0959	ECA1184	PLU3828		SPRO_1147		VC2174
1602	ybaK	-1	CO	B0481	STY0541	ENT638_0960	ECA1191	PLU3827		SPRO_1148	YPO3088	VC2172
490	ybaP	-1	CO	B0482	STY0542	ENT638_0961	ECA1192	PLU3826	SG0695	SPRO_1149	YPO3087	VC2220
1901	copA	-1	CO	B0484	STY0544	ENT638_0962	ECA1193(2)	PLU3824(2)		SPRO_2413	YPO3086(2)	VC2215
3249	copA	-1	CO				ECA1193(1)	PLU3824(1)		SPRO_1150	YPO3086(1)
51_1	cueR	1	CN	B0487	STY0545	ENT638_0963	ECA1194	PLU3823		SPRO_1151	YPO3085	VC0974
405	ybbJ	-1	CO	B0488	STY0546	ENT638_0964	ECA1195	PLU3822	SG0697	SPRO_1152	YPO3084	VC0975
1054	qmcA	-1	CN	B0489	STY0547	ENT638_0965	ECA1196	PLU3821	SG0698	SPRO_1153	YPO3083	VC0976
1713	ybbN	-1	CN	B0492	STY0550	ENT638_0966	ECA1220	PLU3820		SPRO_1155	YPO3082	VC0977
1679	ybbO	-1	CO	B0493	STY0551	ENT638_0967	ECA1221	PLU3819		SPRO_1156	YPO3081	VC0979
1672	tesA	-1	CN	B0494	STY0552	ENT638_0968	ECA1222	PLU3818		SPRO_1157	YPO3080	VCA0783
642	ybbA	1	CN	B0495	STY0553	ENT638_0969	ECA1223	PLU3817	SG0699	SPRO_1158	YPO3079	VCA0782
1869	ybbP	1	CN	B0496	STY0554	ENT638_0970	ECA1224	PLU3816		SPRO_1159	YPO3078	VCA0781
684	purK	-1	CC	B0522	STY0581	ENT638_0976	ECA3157	PLU3808	SG0701	SPRO_1162	YPO3077	VC0051
588	purE	-1	CC	B0523	STY0582	ENT638_0977	ECA3156	PLU3807	SG0702	SPRO_1163	YPO3076	VC0052
776	lpxH	-1	CN	B0524	STY0583	ENT638_0978	ECA3155	PLU3806	SG0703	SPRO_1164	YPO3075	VC1850
696	ppiB	-1	CC	B0525	STY0584	ENT638_0979	ECA3154	PLU3805	SG0704	SPRO_1165	YPO3074	VC1849
1292	cysS	1	CC	B0526	STY0585	ENT638_0980	ECA3151	PLU3804	SG0705	SPRO_1166	YPO3073	VC1848
1465	ybcJ	-1	CC	B0528	STY0587	ENT638_0985	ECA3150	PLU4316		SPRO_1167	YPO2825	VCA0582
1027	folD	-1	CC	B0529	STY0588	ENT638_0986	ECA3149	PLU4317	SG0706	SPRO_1168	YPO2824	VC1942
35	ycaN	1	CN	B0900 B1328	STY0159	ENT638_0049 ENT638_1879 ENT638_2096 ENT638_2118	ECA3134		SG0616	SPRO_1179	YPO2807	VCA0635
13_1	cspE	1	CN	B0623	STY0678	ENT638_1159	ECA1294	PLU1289 PLU3790		SPRO_1189	YPO2595
1482	crcB	-1	CO	B0624	STY0679	ENT638_1160	ECA1295	PLU1290		SPRO_1192	YPO2596	VC0060
3755	tatE	1	CN				ECA1296			SPRO_1194	YPO2597
1187	lipA	-1	CC	B0628	STY0683	ENT638_1163	ECA1297	PLU1291	SG0792	SPRO_1195	YPO2598	VC0943
790	lipB	-1	CN	B0630	STY0686	ENT638_1165	ECA1298	PLU1292	SG0793	SPRO_1196	YPO2599	VC0944
492	ybeD	-1	CN	B0631	STY0687	ENT638_1166	ECA1299	PLU1293	SG0794	SPRO_1197	YPO2600	VC0945
39_2	dacA	-1	CN	B0632	STY0688	ENT638_1167	ECA1300	PLU1294	SG0795	SPRO_1198	YPO2601	VC0947 VCA0270
1556	rlpA	-1	CN	B0633	STY0689	ENT638_1168	ECA1301	PLU1295		SPRO_1199	YPO2602	VC0948
1184	mrdB	-1	CN	B0634	STY0690	ENT638_1169	ECA1302	PLU1296	SG0796	SPRO_1200	YPO2603	VC0949
302	mrdA	-1	CO	B0635	STY0691	ENT638_1170	ECA1303	PLU1297	SG0797	SPRO_1201	YPO2604	VC0950
755	ybeA	-1	CC	B0636	STY0692	ENT638_1171	ECA1304	PLU1298	SG0798	SPRO_1202	YPO2605	VC0951
506	ybeB	-1	CC	B0637	STY0693	ENT638_1172	ECA1305	PLU1299	SG0799	SPRO_1203	YPO2606	VC0952
314	nadD	-1	CC	B0639	STY0696	ENT638_1173	ECA1306	PLU1300	SG0800	SPRO_1204	YPO2607	VCA0208
917	holA	-1	CC	B0640	STY0697	ENT638_1174	ECA1307	PLU1301	SG0801	SPRO_1205	YPO2608	VC0953
440	rlpB	-1	CN	B0641	STY0698	ENT638_1175	ECA1308	PLU1302	SG0802	SPRO_1206	YPO2609	VC0954
1408	leuS	-1	CC	B0642	STY0699	ENT638_1176	ECA1309	PLU1303	SG0803	SPRO_1207	YPO2610	VC0956
1565	ybeL	1	CO	B0643	STY0704	ENT638_1177	ECA1310		SG0804	SPRO_1208	YPO2611	VC0957
1811	gltL	-1	CO	B0652	STY0707	ENT638_1179	ECA1311	PLU1304	SG0805	SPRO_1211	YPO2612
2253	gltK	-1	CN	B0653	STY0708	ENT638_1180	ECA1312	PLU1305		SPRO_1212	YPO2613
2277	gltJ	-1	CN	B0654	STY0709	ENT638_1181	ECA1313	PLU1306		SPRO_1213	YPO2614
1846	gltI	-1	CN	B0655	STY0710	ENT638_1182	ECA1314	PLU1307	SG0806	SPRO_1214	YPO2615
1162	lnt	-1	CN	B0657	STY0711	ENT638_1183	ECA1315	PLU1308	SG0807	SPRO_1215	YPO2616	VC0958
991	ybeX	-1	CO	B0658	STY0712	ENT638_1184	ECA1316	PLU1309	SG0808	SPRO_1216	YPO2617	VC0959
712	ybeY	-1	CC	B0659	STY0714	ENT638_1185	ECA1317	PLU1310	SG0809	SPRO_1217	YPO2618	VC0960
1174	ybeZ	-1	CC	B0660	STY0715	ENT638_1186	ECA1318	PLU1311	SG0810	SPRO_1218	YPO2619	VC0961
1306	miaB	-1	CC	B0661	STY0716	ENT638_1187	ECA1319	PLU1312	SG0811	SPRO_1220	YPO2620	VC0962
1046	ubiF	1	CO	B0662	STY0717	ENT638_1188	ECA1320	PLU1313	SG0812	SPRO_1221	YPO2621	VC0963
675	asnB	-1	CO	B0674	STY0718	ENT638_1189	ECA1323	PLU2770	SG0813	SPRO_1222	YPO2623	VC0991
3043	nagD	-1	CC	B0675	STY0719	ENT638_1190				SPRO_1224	YPO2624
1134	nagC	-1	CO	B0676	STY0720	ENT638_1191	ECA1324	PLU1315	SG0814	SPRO_1225	YPO2625	VC0993
1105	nagA	-1	CO	B0677	STY0721	ENT638_1192	ECA1325	PLU1316	SG0815	SPRO_1226	YPO2626	VC0994
1015	nagB	-1	CO	B0678	STY0722	ENT638_1193	ECA1326	PLU1317	SG0858	SPRO_1227	YPO2627	VCA1025
1034	nagE	1	CO	B0679	STY0723	ENT638_1194(1)	ECA1327	PLU1318	SG0859(1)	SPRO_1228	YPO2628(1)	VC0995
1540	bglF	1	CO	B3722(2)		ENT638_1194(2)	ECA0661(2) ECA1870(2) ECA4388(2)		SG0859(2)		YPO2628(2)
1354	glnS	1	CN	B0680	STY0724	ENT638_1195	ECA1328	PLU1319	SG0860	SPRO_1229	YPO2630	VC0997
3096	ybfM	1	CN	B0681	STY0725	ENT638_1196				SPRO_1230	YPO2631
716	fur	-1	CC	B0683	STY0731	ENT638_1198	ECA1329	PLU1327	SG0861	SPRO_1236	YPO2634	VC2106
829	fldA	-1	CO	B0684	STY0732	ENT638_1199	ECA1330	PLU1328	SG0862	SPRO_1237	YPO2635	VC2099
1558	ybfE	-1	CN	B0685	STY0733	ENT638_1200	ECA1333	PLU1329	SG0863	SPRO_1238	YPO2637
721	ybfF	-1	CN	B0686	STY0734	ENT638_1201	ECA1334	PLU3206	SG0864	SPRO_1239	YPO2638	VC2097
579	seqA	1	CN	B0687	STY0735	ENT638_1202	ECA1335	PLU1406	SG0865	SPRO_1240	YPO2685	VC2096
1318	pgm	1	CO	B0688	STY0736	ENT638_1203	ECA1336	PLU1407	SG0866	SPRO_1241	YPO2686	VC2095
4039	ECA1337	-1	CO				ECA1337	PLU1408			YPO2687
691	kdpE	-1	CO	B0694	STY0743	ENT638_1206	ECA1338	PLU1416	SG0328	SPRO_1244	YPO2688	VCA0532
1632	kdpD	-1	CO	B0695	STY0744	ENT638_1207	ECA1339	PLU1417		SPRO_1245	YPO2689	VCA0531
1623	kdpC	-1	CO	B0696	STY0745	ENT638_1208	ECA1340	PLU1418	SG0327	SPRO_1246	YPO2690
2348	kdpB	-1	CO	B0697	STY0746	ENT638_1209	ECA1341	PLU1419		SPRO_1247	YPO2691
2350	kdpA	-1	CO	B0698	STY0747	ENT638_1210	ECA1342	PLU1420		SPRO_1248	YPO2692
2076	ybfA	1	CN	B0699	STY0748	ENT638_1211	ECA1344	PLU1423		SPRO_1250	YPO2693
1601	ybgA	1	CO	B0707	STY1731	ENT638_0062	ECA1348		SG0867	SPRO_1251	YPO2694	VCA0055
1855	phr	1	CO	B0708	STY0749	ENT638_1212	ECA1349		SG0868	SPRO_1252	YPO2695	VCA0057
808	ybgI	1	CC	B0710	STY0751	ENT638_1213	ECA1350	PLU1424	SG0869	SPRO_1254	YPO2697	VC2093
421	ybgJ	1	CO	B0711	STY0752	ENT638_1214	ECA1351	PLU4305(1)	SG0870	SPRO_1255		VCA0777
144	ybgK	1	CO	B0712	STY0753	ENT638_1215	ECA1352	PLU4305(2)		SPRO_1256	YPO2699	VCA0778
249	ybgL	1	CO	B0713	STY0754	ENT638_1216	ECA1353	PLU4304	SG1311	SPRO_1257	YPO2700	VCA0776
2907	ENT638_1217	1	CO			ENT638_1217		PLU4301	SG0231	SPRO_1258	YPO2701
2825	ENT638_1218	1	CO			ENT638_1218		PLU4302	SG0232	SPRO_1259	YPO2702
1609	ENT638_1219	1	CO			ENT638_1219	ECA1354	PLU4303	SG1848	SPRO_1260	YPO2703
3027	nei	1	CN	B0714	STY0771	ENT638_1220	ECA1355			SPRO_1261
1283	gltA	-1	CC	B0720	STY0773	ENT638_1221	ECA1356	PLU1425	SG0871	SPRO_1262	YPO1108	VC2092
461	sdhC	1	CN	B0721	STY0775	ENT638_1222	ECA1357	PLU1426	SG0872	SPRO_1263	YPO1109	VC2091
511	sdhD	1	CN	B0722	STY0776	ENT638_1223	ECA1358	PLU1427	SG0873	SPRO_1264	YPO1110	VC2090
1365	sdhA	1	CC	B0723	STY0777	ENT638_1224	ECA1359	PLU1428	SG0874	SPRO_1265	YPO1111	VC2089
1011	sdhB	1	CC	B0724	STY0778	ENT638_1225	ECA1360	PLU1429	SG0875	SPRO_1266	YPO1112	VC2088
1412	sucA	1	CO	B0726	STY0779	ENT638_1226	ECA1361	PLU1430	SG0876	SPRO_1267	YPO1113	VC2087
1217	sucB	1	CO	B0727	STY0780	ENT638_1227	ECA1362	PLU1431	SG0877	SPRO_1268	YPO1114	VC2086
1224	sucC	1	CC	B0728	STY0781	ENT638_1228	ECA1363	PLU1432	SG0878	SPRO_1269	YPO1115	VC2085
1114	sucD	1	CC	B0729	STY0782	ENT638_1229	ECA1364	PLU1433	SG0879	SPRO_1270	YPO1116	VC2084
201	cydA	1	CO	B0733	STY0786	ENT638_1230	ECA1365	PLU1449	SG0880	SPRO_1271	YPO1117	VC1844
299	cydB	1	CO	B0734	STY0787	ENT638_1231	ECA1366	PLU1450	SG0881	SPRO_1272	YPO1118	VC1843
2416	ybgT	1	CN	B4515	STY0788	ENT638_1232	ECA1367			SPRO_1273		VC1842
2062	ybgE	1	CN	B0735	STY0789	ENT638_1233	ECA1368			SPRO_1274	YPO1119	VC1841
521	ybgC	1	CC	B0736	STY0790	ENT638_1234	ECA1369	PLU1451	SG0882	SPRO_1275	YPO1120	VC1840
884	tolQ	1	CN	B0737	STY0791	ENT638_1235	ECA1370	PLU1452	SG0883	SPRO_1276	YPO1121	VC1839
423	tolR	1	CN	B0738	STY0792	ENT638_1236	ECA1371	PLU1453	SG0884	SPRO_1277	YPO1122	VC1838
239	tolA	1	CN	B0739	STY0793	ENT638_1237	ECA1372	PLU1454	SG0885	SPRO_1278	YPO1123	VC1837
1086	tolB	1	CO	B0740	STY0794	ENT638_1238	ECA1373	PLU1455	SG0886	SPRO_1279	YPO1124	VC1836
576	pal	1	CN	B0741	STY0795	ENT638_1239	ECA1374	PLU1456	SG0887	SPRO_1280	YPO1125	VC1835
531	ybgF	1	CN	B0742	STY0796	ENT638_1240	ECA1375	PLU1457	SG0888	SPRO_1281	YPO1126	VC1834
1180	nadA	1	CC	B0750	STY0797	ENT638_1241	ECA1378	PLU1468	SG0889	SPRO_1282	YPO1127	VC1833
1786	pnuC	1	CO	B0751	STY0798	ENT638_1242	ECA1379	PLU1469		SPRO_1283	YPO1128
2140	zitB	-1	CO	B0752	STY0799	ENT638_1243	ECA1380		SG0891	SPRO_1284	YPO1129
2310	aroG	1	CN	B0754	STY0801	ENT638_1245	ECA1381	PLU1470	SG0893	SPRO_1287
1825	gpmA	-1	CO	B0755	STY0804	ENT638_1246	ECA1382	PLU1471	SG0894	SPRO_1288	YPO1133
2245	galM	-1	CO	B0756	STY0806	ENT638_1247	ECA1388	PLU0577		SPRO_1290		VC1594
801	galK	-1	CO	B0757	STY0807	ENT638_1248	ECA3170	PLU0576	SG0895	SPRO_1291	YPO1137	VC1595
484	galT	-1	CN	B0758	STY0808	ENT638_1249	ECA3171	PLU0575	SG0896	SPRO_1292	YPO1138	VC1596
196	galE	-1	CO	B0759	STY0809	ENT638_1250	ECA1389	PLU4831	SG0897	SPRO_1161 SPRO_1234 SPRO_1601	YPO1139	VCA0774
2337	modF	-1	CO	B0760	STY0811	ENT638_1251	ECA1390	PLU1473		SPRO_1295	YPO1142
1663	modE	-1	CN	B0761	STY0812	ENT638_1252	ECA1391	PLU1474	SG0898	SPRO_1296	YPO1143
2420	ybhT	1	CN	B0762	STY0813	ENT638_1253		PLU1475		SPRO_1302	YPO1144
1646	modA	1	CO	B0763	STY0814	ENT638_1254	ECA1393	PLU1476		SPRO_1303	YPO1145	VCA0726
1759	modB	1	CO	B0764	STY0815	ENT638_1255	ECA1394	PLU1477		SPRO_1304	YPO1146	VCA0725
1779	modC	1	CO	B0765	STY0816	ENT638_1256	ECA1395	PLU1478		SPRO_1305	YPO1147	VCA0724
1628	ybhA	-1	CO	B0766	STY0817	ENT638_1257	ECA1402	PLU1479		SPRO_1306	YPO1148	VCA0243
1799	pgl	1	CO	B0767	STY0818	ENT638_1258	ECA1403	PLU1480	SG0900	SPRO_1307	YPO1149
1464	ybhB	-1	CO	B0773	STY0825		ECA2457		SG0901	SPRO_1308		VC1075
1233	bioA	-1	CO	B0774	STY0826	ENT638_1265	ECA2826	PLU1484	SG0902	SPRO_1310	YPO1150	VC1111
1139	bioB	1	CN	B0775	STY0827	ENT638_1266	ECA2825	PLU1485	SG0903	SPRO_1311	YPO1151	VC1112
949	bioF	1	CN	B0776	STY0828	ENT638_1267	ECA2824	PLU1486	SG0904	SPRO_1312	YPO1152	VC1113
573	bioC	1	CO	B0777	STY0829	ENT638_1268	ECA2823	PLU1487	SG0905	SPRO_1313	YPO1153	VC1114
1732	bioD	1	CO	B0778	STY0830	ENT638_1269	ECA2822	PLU1488	SG0906	SPRO_1314	YPO1154
4082	ENT638_1270	-1	CN			ENT638_1270				SPRO_1316	YPO1155
1370	uvrB	1	CC	B0779	STY0831	ENT638_1271	ECA2820	PLU1491	SG0907	SPRO_1317	YPO1156	VC1018
806	ybhK	-1	CC	B0780	STY0835	ENT638_1272	ECA2818	PLU1498	SG0908	SPRO_1319	YPO1158	VC1023
1850	moaA	1	CO	B0781	STY0836	ENT638_1273	ECA2817	PLU1499		SPRO_1320	YPO1159	VC1024
2560	moaB	1	CO	B0782	STY0837	ENT638_1274	ECA2816			SPRO_1321		VC1025
723	moaC	1	CO	B0783	STY0838	ENT638_1275	ECA2815	PLU1500	SG0909	SPRO_1322	YPO1160	VC1026
1518	moaD	1	CO	B0784	STY0839	ENT638_1276	ECA2814	PLU1501		SPRO_1323	YPO1161	VC1027
1637	moaE	1	CO	B0785	STY0840	ENT638_1277	ECA2813	PLU1502		SPRO_1324	YPO1162	VC1028
397	ybhL	1	CO	B0786 B0787	STY0843	ENT638_1278	ECA2812	PLU1503	SG0910	SPRO_1325	YPO1163
38	ybhR	-1	CO	B0792 B0793	STY0850 STY0851	ENT638_1283 ENT638_1284	ECA0422 ECA0423	PLU1506 PLU1507		SPRO_1326 SPRO_1327		VC1608 VC1609
3119	ybhF	-1	CO	B0794	STY0852	ENT638_1285		PLU1508		SPRO_1328
2509	ybhG	-1	CO	B0795	STY0853	ENT638_1286		PLU1509		SPRO_1329		VC1659
58	ybiH	-1	CC	B0796	STY0854	ENT638_1287	ECA1003	PLU1510	SG0495	SPRO_1330		VC1741 VC2489
1852	rhlE	1	CN	B0797	STY0855	ENT638_1288	ECA2805	PLU1511	SG0913	SPRO_1331		VCA0204
1777	dinG	1	CN	B0799		ENT638_1289	ECA2786	PLU1524	SG0916	SPRO_1461	YPO1206	VC1855
3036	ybiB	1	CN	B0800		ENT638_1290	ECA2772			SPRO_1467	YPO2522
2159	ybiN	1	CN	B0807		ENT638_1294	ECA0761		SG0919	SPRO_1470	YPO2519	VC1614
2628	glnQ	-1	CC	B0809	STY0866	ENT638_1296	ECA2770			SPRO_1477	YPO2514
2624	glnP	-1	CN	B0810	STY0867	ENT638_1297	ECA2769			SPRO_1478	YPO2513
2637	glnH	-1	CO	B0811	STY0868	ENT638_1298	ECA2768			SPRO_1479	YPO2512
334	dps	-1	CO	B0812	STY0870	ENT638_1299	ECA2767		SG0917	SPRO_1481	YPO2510	VC0139
1734	rhtA	-1	CO	B0813	STY0871	ENT638_1300	ECA2765	PLU1535		SPRO_1483	YPO2507	VC1311
41	ompX	1	CN	B0814	STY0872	ENT638_1301	ECA2764	PLU1967 PLU2480 PLU2481	SG1236 SG1640	SPRO_1484	YPO2506
1183	yejM	-1	CN	B2188	STY2466	ENT638_2784	ECA2749	PLU2872	SG1575	SPRO_3257	YPO1260	VC2041
1489	yejL	-1	CN	B2187	STY2465	ENT638_2783	ECA2748	PLU2871		SPRO_3256	YPO1261	VC2040
959	yejK	1	CN	B2186	STY2463	ENT638_2782	ECA2747	PLU2870	SG1574	SPRO_3255	YPO1262	VC2039
428	rplY	-1	CC	B2185	STY2461	ENT638_2781	ECA2745	PLU2869	SG1572	SPRO_3254	YPO1264	VC1640
1078	yejH	-1	CO	B2184	STY2460	ENT638_2780	ECA2744	PLU2868	SG1571	SPRO_3253	YPO1265	VC1636
734	rsuA	1	CC	B2183	STY2459	ENT638_2779	ECA2742	PLU2867	SG1570	SPRO_3252	YPO1266	VC1635
1041	bcr	1	CO	B2182	STY2458	ENT638_2778	ECA2741	PLU2866	SG1569	SPRO_3251	YPO1267	VC1634
1564	yejG	1	CN	B2181	STY2456	ENT638_2777	ECA2740	PLU2865	SG0947	SPRO_3250	YPO1269
1912	yejF	-1	CN	B2180	STY2455	ENT638_2776	ECA2739		SG0948	SPRO_3249	YPO1270	VCA0588
1870	yejE	-1	CN	B2179	STY2454	ENT638_2775	ECA2738		SG0949	SPRO_3248	YPO1271	VCA0589
1887	yejB	-1	CN	B2178	STY2453	ENT638_2774	ECA2737		SG0950	SPRO_3247	YPO1272	VCA0590
1921	yejA	-1	CN	B2177	STY2452	ENT638_2773	ECA2736		SG0951	SPRO_3246	YPO1273	VCA0591
34	rtn	-1	CN	B2176	STY2451	ENT638_2772	ECA1081			SPRO_3245	YPO1274	VCA0101
253	spr	-1	CO	B2175	STY2450	ENT638_2771	ECA2735	PLU2864	SG0952	SPRO_3244	YPO1275	VC1537
79_1	yeiU	-1	CN	B2174	STY2449	ENT638_2770	ECA2734	PLU2863	SG0953	SPRO_3242	YPO1276
2209	yeiR	-1	CN	B2173	STY2448	ENT638_2769	ECA2733			SPRO_3241	YPO1277	VCA0527
109	yeiQ	-1	CO	B2172	STY3307	ENT638_2768	ECA0819 ECA0920	PLU0175	SG1837	SPRO_3239	YPO1280
1789	uxuA	1	CO	B4322	STY3306	ENT638_2767	ECA1093	PLU0170	SG1838	SPRO_3238	YPO1283
2185	yeiP	-1	CN	B2171		ENT638_2766	ECA2732	PLU2861		SPRO_3237	YPO1284	VC1209
2478	yeiW	1	CN	B4502		ENT638_2765	ECA2731			SPRO_3235	YPO1286	VC1057
191	setB	-1	CO	B2170	STY2443	ENT638_2764	ECA2730			SPRO_3234		VC1261
1748	fruB	1	CO	B2169	STY2442	ENT638_2763	ECA2729	PLU1992		SPRO_3230	YPO1298	VCA0518
815	fruK	1	CO	B2168	STY2441	ENT638_2762	ECA2728	PLU2858	SG0954	SPRO_3229	YPO1299	VCA0517
1913	fruA	1	CO	B2167	STY2439	ENT638_2761	ECA2727	PLU1993		SPRO_3228	YPO1300	VCA0516
1796	nfo	-1	CC	B2159	STY2438	ENT638_2760	ECA2726	PLU2857		SPRO_3227	YPO1306	VC2360
2259	yeiH	-1	CO	B2158	STY2437	ENT638_2759	ECA2725	PLU2856		SPRO_3226	YPO1307
1643	yeiE	1	CO	B2157	STY2436	ENT638_2758	ECA2724	PLU2855		SPRO_3225	YPO1308	VC2324
1955	lysP	1	CO	B2156	STY2435	ENT638_2757	ECA2723	PLU2854	SG0955	SPRO_3224	YPO1309
192	cirA	1	CN	B2155	STY2434	ENT638_2756	ECA2722	PLU2850		SPRO_3220	YPO1313	VC0475
921	yeiG	-1	CO	B2154	STY2428	ENT638_2755	ECA2715	PLU4333	SG0956	SPRO_1556	YPO1501
830	folE	1	CC	B2153	STY2427	ENT638_2753	ECA2711	PLU1543	SG0957	SPRO_1560	YPO1505	VCA0616
1828	yeiB	1	CO	B2152	STY2426	ENT638_2752	ECA2710	PLU1544	SG0958	SPRO_1561	YPO1506
3052	galS	1	CN	B2151	STY2425	ENT638_2751			SG0962	SPRO_1562
2276	mglB	1	CN	B2150	STY2424	ENT638_2750			SG0963	SPRO_1563	YPO1507	VC1325
2697	mglA	1	CO	B2149		ENT638_2749			SG0964	SPRO_1564	YPO1508	VC1327
2307	mglC	1	CN	B2148	STY2421	ENT638_2748			SG0965	SPRO_1565	YPO1509	VC1328
685	sanA	-1	CO	B2144	STY2414	ENT638_2747	ECA2709	PLU1545	SG0966	SPRO_1566	YPO1510	VC1186
1331	maeA	-1	CO	B1479	STY1494	ENT638_2047	ECA2831	PLU1546	SG0967	SPRO_1567	YPO1511	VC1188
791	cdd	-1	CC	B2143	STY2413	ENT638_2746	ECA2830	PLU1547	SG0968	SPRO_1568	YPO1512	VC1231
1684	yohK	-1	CO	B2142	STY2412	ENT638_2745	ECA2829	PLU1548		SPRO_1569	YPO1513	VC1232
1530	yohJ	-1	CO	B2141	STY2411	ENT638_2744	ECA2828	PLU1549		SPRO_1570	YPO1514	VC1233
1383	metG	-1	CC	B2114	STY2384	ENT638_2721	ECA1409	PLU1554	SG0970	SPRO_1573	YPO1522	VC1036
927	mrp	1	CC	B2113	STY2383	ENT638_2720	ECA1410	PLU1555	SG0971	SPRO_1574	YPO1523	VC1037
876	udk	1	CC	B2066	STY2335	ENT638_2680	ECA1411	PLU1556	SG0973	SPRO_1576	YPO1524	VC1038
1763	dcd	1	CO	B2065	STY2334	ENT638_2679	ECA1412	PLU1557	SG0974	SPRO_1577	YPO1525
614	asmA	1	CN	B2064	STY2333	ENT638_2678	ECA1413	PLU1558	SG0975	SPRO_1578	YPO1526	VC1039
2343	yegH	-1	CN	B2063	STY2332	ENT638_2677	ECA1415	PLU1559		SPRO_1580	YPO1527
116	wza	1	CN	B2062	STY2331	ENT638_2676	ECA1417	PLU3745	SG0978	SPRO_1583		VC0936
174	wzb	1	CC	B2061	STY2330	ENT638_2675	ECA1418	PLU3744	SG0979	SPRO_1584		VC0916 VC1041
145	wzc	1	CC	B2060	STY2329	ENT638_2674	ECA1419	PLU3743	SG0980	SPRO_1585		VC0937
29	wcaE	1	CC	B2055 B2059	STY2323	ENT638_2669 ENT638_2673	ECA1432	PLU3750	SG0982	SPRO_2807 SPRO_2885 SPRO_2886 SPRO_2888 SPRO_2890	YPO3098
183	wcaJ	1	CC	B2047	STY2291 STY2315	ENT638_2661	ECA1420	PLU4808	SG0986	SPRO_1594		VC0934
59_1	galF	1	CN	B2042	STY2308	ENT638_2656	ECA1443		SG1113	SPRO_1581 SPRO_1582	YPO1539 YPO1540
165	rfbU	1	CN		STY2295	ENT638_2646	ECA1436		SG1119(1) SG1120	SPRO_1587 SPRO_1590	YPO3104	VC0920
300	cpsB	1	CN	B2049	STY2293 STY2317	ENT638_2644 ENT638_2663	ECA1438		SG1114	SPRO_1599	YPO3099	VC0241
1247	cpsG	1	CO	B2048	STY2316	ENT638_2643 ENT638_2662	ECA1439		SG1115	SPRO_1600	YPO3097	VC0242
1158	gnd	1	CO	B2029	STY2290	ENT638_2642	ECA1444	PLU1560	SG1122	SPRO_1608	YPO1541	VCA0898
733	hisI	-1	CC	B2026	STY2287	ENT638_2638	ECA2589	PLU1564	SG1123	SPRO_1609	YPO1542	VC1139
1047	hisF	-1	CC	B2025	STY2286	ENT638_2637	ECA2588	PLU1565	SG1124	SPRO_1610	YPO1543	VC1138
900	hisA	-1	CC	B2024	STY2285	ENT638_2636	ECA2587	PLU1566	SG1125	SPRO_1611	YPO1544	VC1137
726	hisH	-1	CC	B2023	STY2284	ENT638_2635	ECA2586	PLU1567	SG1126	SPRO_1612	YPO1545	VC1136
1129	hisB	-1	CC	B2022	STY2283	ENT638_2634	ECA2585	PLU1568	SG1127	SPRO_1613	YPO1546	VC1135
1058	hisC	-1	CC	B2021	STY2282	ENT638_2633	ECA2584	PLU1569(2)	SG1128	SPRO_1614	YPO1547	VC1134
1172	hisD	-1	CC	B2020	STY2281	ENT638_2632	ECA2583	PLU1569(1)	SG1129	SPRO_1615	YPO1548	VC1133
1008	hisG	-1	CC	B2019	STY2280	ENT638_2631	ECA2582	PLU1570	SG1130	SPRO_1616	YPO1549	VC1132
393	yeeZ	1	CN	B2016	STY2279	ENT638_2630	ECA2581	PLU1571	SG1131	SPRO_1617	YPO1551	VC1697
2179	yliJ	-1	CN	B0838	STY0895	ENT638_1329	ECA2690	PLU1572		SPRO_1623	YPO1314
39_1	dacC	1	CN	B0839 B2010	STY0896	ENT638_1330 ENT638_2578	ECA2686	PLU1573	SG0921	SPRO_1628	YPO1320
1112	sdaC	-1	CO	B2796	STY3109	ENT638_3249	ECA3158	PLU1578	SG0922	SPRO_1630	YPO1321	VC1658
2224	deoR	-1	CN	B0840	STY0897	ENT638_1331	ECA2685		SG2228	SPRO_1631	YPO1322
4134	ECA2684	-1	CC				ECA2684			SPRO_1632	YPO1323
79_2	ybjG	-1	CN	B0841	STY0898	ENT638_1332		PLU1579		SPRO_1634	YPO1324
4121	ENT638_1333	-1	CN			ENT638_1333				SPRO_1635	YPO1325
2345	ybjL	-1	CN	B0847	STY0903	ENT638_1362	ECA2683			SPRO_1639	YPO1326	VC1145
2870	ybjM	1	CN	B0848	STY0904	ENT638_1363	ECA2682			SPRO_1640
491	grxA	-1	CO	B0849	STY0905	ENT638_1364	ECA2681	PLU1581	SG0923	SPRO_1641	YPO1327	VC1146
2797	ybjC	1	CN	B0850	STY0906			PLU1582		SPRO_1642	YPO1328
2264	rimK	1	CO	B0852	STY0908	ENT638_1366	ECA2679		SG0924	SPRO_1643		VC2281
2170	ybjN	1	CN	B0853	STY0909	ENT638_1367	ECA2678	PLU1583		SPRO_1644	YPO1330
2317	potF	1	CO	B0854	STY0910	ENT638_1368	ECA2677		SG0925	SPRO_1645	YPO1331
2322	potG	1	CO	B0855	STY0911	ENT638_1369	ECA2676		SG0926	SPRO_1646	YPO1332
2306	potH	1	CO	B0856	STY0912	ENT638_1370	ECA2675		SG0927	SPRO_1647	YPO1333
2289	potI	1	CO	B0857	STY0913	ENT638_1371	ECA2674		SG0928	SPRO_1648	YPO1334
2522	ybjO	1	CN	B0858	STY0914	ENT638_1372	ECA2673			SPRO_1649	YPO1335
1824	rumB	1	CN	B0859	STY0915	ENT638_1373	ECA2672	PLU1584		SPRO_1650	YPO1336	VCA0929
110_1	artJ	-1	CN	B0860	STY0920	ENT638_1376	ECA2671			SPRO_1652
778	artM	-1	CN	B0861	STY0921	ENT638_1377	ECA2670	PLU1585	SG1093	SPRO_1653	YPO1349	VCA0757
699	artQ	-1	CN	B0862	STY0922	ENT638_1378	ECA2669	PLU1586	SG1094	SPRO_1654	YPO1350	VCA0758
110_2	artI	-1	CN	B0863	STY0923	ENT638_1379	ECA2668	PLU1587	SG1095	SPRO_1655	YPO1351	VCA0759
851	artP	-1	CN	B0864	STY0924	ENT638_1380	ECA2667	PLU1588	SG1096	SPRO_1656	YPO1352	VCA0760
2521	ybjQ	1	CO	B0866	STY0926	ENT638_1382	ECA2666			SPRO_1658		VCA0951
1709	ybjR	1	CO	B0867	STY0927	ENT638_1383	ECA2665	PLU2790	SG0782	SPRO_1659	YPO1715
3068	ybjS	-1	CN	B0868	STY0928	ENT638_1384				SPRO_1660	YPO1355
2288	ybjT	-1	CO	B0869	STY0929	ENT638_1385	ECA2664			SPRO_1661	YPO1356	VC1632
2196	ltaE	-1	CO	B0870	STY0930	ENT638_1386			SG1098	SPRO_1663	YPO1357	VCA0765
3122	poxB	-1	CO	B0871	STY0931	ENT638_1387				SPRO_1664	YPO1358
2627	hcr	-1	CN	B0872	STY0932	ENT638_1389	ECA2663			SPRO_1665	YPO1359
2707	hcp	-1	CO	B0873	STY0933	ENT638_1390	ECA2662			SPRO_1666	YPO1360
818	ybjE	-1	CN	B0874	STY0934	ENT638_1391	ECA2661	PLU1589	SG1099	SPRO_1667	YPO1361	VC1151
2293	ybjD	1	CN	B0876	STY0935	ENT638_1393	ECA2660			SPRO_1668	YPO1362	VCA0544
442	ybjX	-1	CN	B0877	STY0936	ENT638_1394		PLU3988		SPRO_1669	YPO1363	VC1317
139	macA	1	CO	B0878	STY0937	ENT638_1395	ECA0888	PLU1590	SG1458	SPRO_1670	YPO1364	VC1563
106	macB	1	CO	B0879	STY0938	ENT638_1396	ECA0887	PLU1591	SG1459	SPRO_1671	YPO1365	VC1566
449	cspD	-1	CN	B0880	STY0940	ENT638_1397	ECA2659	PLU1592	SG1100	SPRO_1672	YPO1366	VC1142
517	clpS	1	CN	B0881	STY0942	ENT638_1398	ECA2657	PLU1593	SG1101	SPRO_1673	YPO1367	VC1143
1391	clpA	1	CN	B0882	STY0943	ENT638_1399	ECA2656	PLU1594	SG1102	SPRO_1674	YPO1368	VC1144
478	infA	-1	CC	B0884	STY0951	ENT638_1407	ECA2653	PLU1595	SG1103	SPRO_1675	YPO1370	VC1737
1701	aat	-1	CN	B0885	STY0953	ENT638_1409	ECA2652	PLU1596		SPRO_1676	YPO1371	VC1735
1222	cydC	-1	CO	B0886	STY0954	ENT638_1410	ECA2651	PLU1597	SG1104	SPRO_1677	YPO1372	VC1180
1277	cydD	-1	CO	B0887	STY0955	ENT638_1411	ECA2650	PLU1598	SG1105	SPRO_1678	YPO1373	VC1181
1143	trxB	-1	CC	B0888	STY0956	ENT638_1412	ECA2649	PLU1599	SG1106	SPRO_1681	YPO1374	VC1182
823	lrp	1	CN	B0889	STY0957	ENT638_1413	ECA2648	PLU1600	SG1107	SPRO_1682	YPO1375	VC1904
1320	ftsK	1	CC	B0890	STY0958	ENT638_1414	ECA2647	PLU1601	SG1108	SPRO_1683	YPO1376	VC1903
569	lolA	1	CN	B0891	STY0959	ENT638_1415	ECA2646	PLU1602	SG1109	SPRO_1684	YPO1377	VC1107
1245	rarA	1	CC	B0892	STY0960	ENT638_1416	ECA2645	PLU1603	SG1110	SPRO_1685	YPO1378	VC1108
1246	serS	1	CC	B0893	STY0961	ENT638_1417	ECA2644	PLU1604	SG1111	SPRO_1686	YPO1379	VC1110
2155	ycaD	1	CO	B0898	STY0966	ENT638_1421	ECA2643			SPRO_1700	YPO1380	VCA0753
1809	pflA	-1	CO	B0902	STY0968	ENT638_1422		PLU1612	SG0987	SPRO_1701	YPO1381	VC1869
1402	pflB	-1	CO	B0903	STY0973	ENT638_1423	ECA2597	PLU1613	SG0988	SPRO_1702	YPO1383	VC1866
914	focA	-1	CN	B0904	STY0974	ENT638_1424	ECA2596	PLU1614	SG0989	SPRO_1703	YPO1384	VC1695
2360	ycaO	-1	CN	B0905	STY0975	ENT638_1425	ECA2595	PLU1615		SPRO_1704	YPO1385
2191	ansB	1	CC	B2957	STY3259		ECA1102 ECA4126	PLU1616		SPRO_1705	YPO1386
1115	serC	1	CC	B0907	STY0977	ENT638_1427	ECA2594	PLU1619	SG0990	SPRO_1706	YPO1389	VC1159
1232	aroA	1	CC	B0908	STY0978	ENT638_1428	ECA2593	PLU1620	SG0991	SPRO_1707	YPO1390	VC1732
817	cmk	1	CC	B0910	STY0980	ENT638_1429	ECA2592	PLU1621	SG0992	SPRO_1708	YPO1391	VC1916
1348	rpsA	1	CC	B0911	STY0981	ENT638_1430	ECA2591	PLU1622	SG0993	SPRO_1709	YPO1392	VC1915
522	ihfB	1	CN	B0912	STY0982	ENT638_1431	ECA2590	PLU1623	SG0994	SPRO_1710	YPO1393	VC1914
1765	ycaI	1	CC	B0913	STY0984	ENT638_1432	ECA2558	PLU1629		SPRO_1711	YPO1394	VC1879
1324	msbA	1	CC	B0914	STY0985	ENT638_1433	ECA2557	PLU1630	SG0995	SPRO_1712	YPO1395	VC1878
935	lpxK	1	CN	B0915	STY0986	ENT638_1434	ECA2556	PLU1631	SG0996	SPRO_1713	YPO1396	VC1877
3815	PLU1632	1	CN					PLU1632		SPRO_1716	YPO1398
408	ycaR	1	CN	B0917	STY0989	ENT638_1436	ECA2555	PLU1633	SG0997	SPRO_1718	YPO1399	VC1876
886	kdsB	1	CO	B0918	STY0990	ENT638_1437	ECA2554	PLU1634	SG0998	SPRO_1719	YPO1400	VC1875
2635	ycbJ	1	CN	B0919	STY0991	ENT638_1438	ECA2552			SPRO_1720	YPO1401
1644	ycbC	-1	CN	B0920	STY0992	ENT638_1439	ECA2551	PLU1635	SG0999	SPRO_1721		VC1718
720	smtA	1	CC	B0921	STY0993	ENT638_1440	ECA2550	PLU1636	SG1000	SPRO_1722	YPO1402	VC1717
1219	mukF	1	CN	B0922	STY0994	ENT638_1441	ECA2549	PLU1637	SG1001	SPRO_1723	YPO1403	VC1716
841	mukE	1	CN	B0923	STY0995	ENT638_1442	ECA2548	PLU1638	SG1002	SPRO_1724	YPO1404	VC1715
1417	mukB	1	CO	B0924	STY0996	ENT638_1443	ECA2547	PLU1639	SG1003	SPRO_1725	YPO1405	VC1714
2210	ycbB	1	CN	B0925	STY0997	ENT638_1444	ECA2546			SPRO_1726	YPO1407	VC1268
618	ycbK	1	CN	B0926	STY0998	ENT638_1445	ECA2545	PLU1748	SG1004	SPRO_1727	YPO1408	VC1269
756	ycbL	1	CC	B0927	STY0999	ENT638_1446	ECA2544	PLU1749	SG1005	SPRO_1728	YPO1409	VC1270
1178	aspC	-1	CO	B0928	STY1000	ENT638_1447	ECA2543	PLU1750	SG1006	SPRO_1729	YPO1410	VC1293
20	ompF	-1	CN	B0929	STY1002	ENT638_1448	ECA2542	PLU1751 PLU1752	SG1007	SPRO_1730	YPO1411	VCA1008
1312	asnS	-1	CC	B0930	STY1004	ENT638_1449	ECA2541	PLU1753	SG1015	SPRO_1731	YPO1412	VC1297
908	pncB	-1	CO	B0931	STY1010	ENT638_1450	ECA2540	PLU1754	SG1016	SPRO_1732	YPO1413	VCA0098
1395	pepN	1	CN	B0932	STY1078	ENT638_1451	ECA2539	PLU1755	SG1017	SPRO_1734	YPO1414	VC1494
1128	pyrD	1	CC	B0945	STY1079	ENT638_1457	ECA2538	PLU1758	SG1018	SPRO_1740	YPO1415	VC1491
1537	ycbW	1	CN	B0946	STY1080	ENT638_1458	ECA2537	PLU1759		SPRO_1741	YPO1416	VC1490
749	ycbX	-1	CO	B0947	STY1081	ENT638_1459	ECA2536	PLU1763	SG1019	SPRO_1742	YPO1417	VCA0924(1)
1336	rlmL	1	CC	B0948	STY1082	ENT638_1460	ECA2535	PLU1764	SG1020	SPRO_1743	YPO1418	VC1488
1338	uup	1	CO	B0949	STY1083	ENT638_1461	ECA2534	PLU1765	SG1021	SPRO_1744	YPO1419	VC1486
194	pqiA	1	CN	B0950	STY1084	ENT638_1462	ECA2533	PLU1766	SG1022	SPRO_1745	YPO1420	VC1753
197	pqiB	1	CN	B0951	STY1085	ENT638_1463	ECA2532	PLU1767	SG1023	SPRO_1746	YPO1421	VC1754
182	ymbA	1	CN	B0952	STY1086	ENT638_1464	ECA2531	PLU1768	SG1024	SPRO_1747	YPO1422	VC1755
1490	rmf	1	CN	B0953	STY1087	ENT638_1465		PLU1769	SG1025	SPRO_1748	YPO1423A	VC1484
820	fabA	-1	CN	B0954	STY1088	ENT638_1466	ECA1748	PLU1772	SG1026	SPRO_1751	YPO1430	VC1483
1052	ycbZ	-1	CN	B0955	STY1089	ENT638_1467	ECA1749	PLU1773	SG1027	SPRO_1752	YPO1431	VC1482
584	ycbG	1	CN	B0956	STY1090	ENT638_1468	ECA1750	PLU1774	SG1028	SPRO_1753	YPO1433	VC1481
482	ompA	-1	CN	B0957	STY1091	ENT638_1469	ECA1751	PLU1775	SG1030	SPRO_1754	YPO1435	VC2213
2112	sulA	-1	CN	B0958	STY1092	ENT638_1470	ECA1752	PLU1776		SPRO_1755	YPO1436
411	sxy	1	CN	B0959	STY1094	ENT638_1471	ECA1753	PLU1777		SPRO_1756	YPO1437	VC1722
1911	yccS	-1	CO	B0960	STY1095	ENT638_1472	ECA1754	PLU1778		SPRO_1757	YPO1438	VCA0718
2091	yccF	-1	CN	B0961	STY1096	ENT638_1473	ECA1755			SPRO_1758	YPO1439	VCA1051
1049	helD	1	CN	B0962	STY1097	ENT638_1474	ECA1756	PLU1779	SG1031	SPRO_1759	YPO1440	VCA0717
647	mgsA	-1	CC	B0963	STY1098	ENT638_1475	ECA1757	PLU1780	SG1032	SPRO_1760	YPO1441	VCA0711
346	yccT	-1	CN	B0964	STY1099	ENT638_1476	ECA1758		SG1033	SPRO_1761	YPO1442	VC1853 VCA0026
2150	yccU	1	CC	B0965	STY1101	ENT638_1477	ECA1759	PLU1781		SPRO_1762	YPO1443
1544	hspQ	-1	CN	B0966	STY1102	ENT638_1478	ECA1760	PLU1784	SG1034	SPRO_1763	YPO1444
2668	yccW	-1	CO	B0967	STY1103	ENT638_1479				SPRO_1764	YPO1445	VC1354
368	yccX	1	CO	B0968	STY1110	ENT638_1480	ECA1761	PLU1785	SG1038	SPRO_1765	YPO1446	VC1355
543	yccK	-1	CN	B0969	STY1111	ENT638_1481	ECA1762	PLU1786	SG1037	SPRO_1766	YPO1447	VC1356
2132	yccA	-1	CN	B0970	STY1112	ENT638_1482	ECA1763		SG1036	SPRO_1767		VC1358
2265	mdoG	1	CN	B1048	STY1187	ENT638_1564	ECA1777		SG1045	SPRO_1870		VC1288
2287	mdoH	1	CN	B1049	STY1188	ENT638_1565	ECA1778		SG1046	SPRO_1871		VC1287
100	lpxL	-1	CN	B1054	STY1192	ENT638_1568	ECA1779	PLU1814	SG1047	SPRO_1884	YPO3632	VC0213
500	yceA	1	CO	B1055	STY1193	ENT638_1569	ECA1781	PLU1816	SG1048	SPRO_1886	YPO2451	VC1259
1605	yceI	-1	CO	B1056	STY1194	ENT638_1570	ECA1782	PLU2095		SPRO_1887	YPO2315	VCA0539
2144	yceJ	-1	CN	B1057		ENT638_1571	ECA1783	PLU2094		SPRO_1888	YPO2316	VCA0538
2096	bssS	-1	CN	B1060	STY1199	ENT638_1574	ECA1784	PLU1818	SG1049	SPRO_1893
228	dinI	-1	CN	B1061	STY1200	ENT638_1575	ECA1786	PLU1815	SG1050	SPRO_1895	YPO1586
978	pyrC	-1	CN	B1062	STY1201	ENT638_1576	ECA1787	PLU1819	SG1051	SPRO_1896	YPO1587	VCA0925
3231	ECA1788	1	CO				ECA1788			SPRO_1897	YPO1588	VCA0636
1352	rne	-1	CN	B1084	STY1226	ENT638_1600	ECA1789	PLU2841	SG1052	SPRO_1898	YPO1590	VC2030
986	rluC	1	CN	B1086	STY1227	ENT638_1601	ECA1790	PLU2840	SG1053	SPRO_1899	YPO1591	VC2028
651	yceF	-1	CN	B1087	STY1228	ENT638_1602	ECA1791	PLU2839	SG1054	SPRO_1900	YPO1593	VC2027
578	yceD	1	CN	B1088	STY1229	ENT638_1603	ECA1792	PLU2838	SG1055	SPRO_1901	YPO1594	VC2026
377	rpmF	1	CN	B1089	STY1230	ENT638_1604	ECA1793	PLU2837	SG1056	SPRO_1902	YPO1595	VC2025
866	plsX	1	CC	B1090	STY1231	ENT638_1605	ECA1794	PLU2836	SG1057	SPRO_1903	YPO1596	VC2024
1062	fabH	1	CC	B1091	STY1232	ENT638_1606	ECA1795	PLU2835	SG1058	SPRO_1904	YPO1597	VC2023
1065	fabD	1	CC	B1092	STY1233	ENT638_1607	ECA1796	PLU2834	SG1059	SPRO_1905	YPO1598	VC2022
904	fabG	1	CC	B1093	STY1234	ENT638_1608	ECA1797	PLU2833	SG1060	SPRO_1906	YPO1599	VC2021
451	acpP	1	CC	B1094	STY1235	ENT638_1609	ECA1798	PLU2832	SG1061	SPRO_1907	YPO1600	VC2020
1236	fabF	1	CC	B1095	STY1236	ENT638_1610	ECA1799	PLU2831	SG1062	SPRO_1908	YPO1601	VC2019
629	pabC	1	CN	B1096	STY1237	ENT638_1611	ECA1800	PLU2830	SG1063	SPRO_1909	YPO1603	VC2018
855	yceG	1	CC	B1097	STY1238	ENT638_1612	ECA1801	PLU2829	SG1064	SPRO_1910	YPO1604	VC2017
762	tmk	1	CC	B1098	STY1239	ENT638_1613	ECA1802	PLU2828	SG1065	SPRO_1911	YPO1605	VC2016
524	holB	1	CN	B1099	STY1240	ENT638_1614	ECA1803	PLU2827	SG1066	SPRO_1912	YPO1606	VC2015
816	ycfH	1	CC	B1100	STY1241	ENT638_1615	ECA1804	PLU2826	SG1067	SPRO_1913	YPO1607	VC2014
2320	ptsG	1	CO	B1101	STY1242	ENT638_1616	ECA1805			SPRO_1914	YPO1608	VC2013
590	hinT	1	CC	B1103	STY1245	ENT638_1618	ECA1809	PLU2825	SG1068	SPRO_1920	YPO1611	VC1897
1467	ycfL	1	CN	B1104	STY1246	ENT638_1619	ECA1810		SG1069	SPRO_1921	YPO1612	VC1895
353	ycfM	1	CN	B1105	STY1247	ENT638_1620	ECA1811	PLU2824	SG1070	SPRO_1922	YPO1613	VC1894
362	thiK	1	CN	B1106	STY1248	ENT638_1621	ECA1812	PLU2823	SG1071	SPRO_1923	YPO1614	VC1893
247	nagZ	1	CO	B1107	STY1249	ENT638_1622	ECA1813	PLU2822	SG1953	SPRO_1924	YPO1615	VC0692
1695	ycfP	1	CN	B1108	STY1250	ENT638_1623	ECA1814		SG1072	SPRO_1925	YPO1616	VC1892
1230	ndh	1	CC	B1109	STY1251	ENT638_1624	ECA1815	PLU2821	SG1073	SPRO_1926	YPO1617	VC1890
2212	ycfJ	1	CN	B1110	STY1252	ENT638_1625	ECA1816		SG1074	SPRO_1927	YPO1624
1413	mfd	-1	CC	B1114	STY1256	ENT638_1629	ECA1821	PLU2815	SG1075	SPRO_1998	YPO1625	VC1886
1093	lolC	1	CN	B1116	STY1257	ENT638_1631	ECA1823	PLU2814	SG1076	SPRO_2001	YPO1626	VC1884
787	lolD	1	CO	B1117	STY1258	ENT638_1632	ECA1824	PLU2813	SG1077	SPRO_2002	YPO1627	VC1883
1173	lolE	1	CN	B1118	STY1259	ENT638_1633	ECA1825	PLU2812	SG1078	SPRO_2003	YPO1628	VC1882
2248	nagK	1	CN	B1119	STY1260	ENT638_1634	ECA1826			SPRO_2004	YPO1629	VC1532
871	cobB	1	CO	B1120	STY1261	ENT638_1635	ECA1827	PLU2811	SG1079	SPRO_2005	YPO1630	VC1509
1860	pepT	1	CO	B1127	STY1267	ENT638_1640	ECA2448	PLU2810		SPRO_2009	YPO1631	VCA0180
195	ycfD	-1	CO	B1128	STY1269	ENT638_1641	ECA2447	PLU2809	SG1080	SPRO_2011	YPO1632
[truncated: 126 more rows]
